# Supplementary material for: An unexpected role of CLASP1 in radiation response and S-phase regulation of head and neck cancer cells
Source: PLoS One. 2025 Aug 6;20(8):e0329731. doi: 10.1371/journal.pone.0329731 (PMC12327678; doi:10.1371/journal.pone.0329731)
Supplement: S3 File — (XLSX) [file pone.0329731.s003.xlsx]

## Sheet: genes_total_CellRepMed
			DrugZ analysis										NormZ analysis
			Replicate 1					Replicate 2					Replicate 1		Replicate 2
	GENE	nObs	sumZ	normZ	pval_synth	rank_synth	fdr_synth	sumZ	normZ	pval_synth	rank_synth	fdr_synth	Zscore_notreatment	Zscore_irradiation	Zscore_notreatment	Zscore_irradiation
1	MEF2B	6	-12.55	-4.97	3.34e-07	1	0.00575	-0.06	0.09	0.536	9050	1.02	2.63934	-8.38413	-2.91304	-0.309097
2	ACPT	6	-11.45	-4.53	3.01e-06	2	0.0259	1.72	0.82	0.794	13718	0.997	5.65865	-7.47814	-1.78699	1.09221
3	C10orf25	5	-10.33	-4.47	3.88e-06	3	0.0223	-0.6	-0.15	0.44	7345	1.03	3.06037	-7.14223	-0.50196	-0.560953
4	IRAK3	6	-10.38	-4.09	2.14e-05	4	0.0921	3.15	1.41	0.92	16004	0.991	3.07761	-6.66987	-3.21637	3.25716
5	COL8A2	5	-9.47	-4.09	2.14e-05	5	0.0738	-2.23	-1	0.158	2597	1.05	3.11256	-6.65609	1.04146	-1.66565
6	ORAI1	6	-10.33	-4.07	2.31e-05	6	0.0664	4.94	2.14	0.984	17004	0.997	-0.548474	-13.7059	-0.649413	6.05609
7	SCAND1	4	-8.29	-4	3.15e-05	7	0.0776	-3.35	-1.56	0.0589	1091	0.93	2.49112	-8.06148	-0.236075	-4.5235
8	PRKDC	6	-9.85	-3.88	5.29e-05	8	0.114	-2.16	-0.77	0.222	3650	1.05	-1.2457	-8.60377	-4.28649	-1.92143
9	IMPA1	5	-8.88	-3.83	6.44e-05	9	0.123	1.84	0.94	0.827	14341	0.994	3.83613	-5.1521	-3.35897	1.86859
10	SMIM1	2	-5.4	-3.68	0.000119	10	0.205	0.49	0.47	0.679	11614	1.01	1.75427	-5.14444	-3.94409	3.39421
11	FAM9C	2	-5.39	-3.67	0.00012	11	0.188	1.22	0.98	0.837	14538	0.992	3.04906	-8.26145	-8.57005	1.3414
12	MS4A10	5	-8.41	-3.62	0.000147	12	0.211	1.85	0.95	0.828	14363	0.994	0.954168	-6.91721	-1.1366	1.20202
13	ASGR1	6	-9.15	-3.59	0.000163	13	0.216	1.25	0.63	0.735	12645	1	5.01313	-5.89833	-2.73359	1.20515
14	WBSCR22	6	-9	-3.54	0.000203	14	0.25	0.56	0.34	0.635	10796	1.01	-5.46539	-10.4098	-13.5296	0.108254
15	TUT1	6	-8.96	-3.52	0.000217	15	0.249	-2.04	-0.72	0.236	3873	1.05	-6.60582	-9.77173	-7.77405	-1.87088
16	JPH1	6	-8.93	-3.5	0.000229	16	0.246	0.51	0.33	0.628	10682	1.01	0.277444	-6.42852	-3.11323	1.14473
17	SEC14L6	5	-8.12	-3.49	0.000239	17	0.242	0.34	0.27	0.606	10284	1.02	1.61826	-5.78938	-1.73156	0.0864717
18	NUDC	3	-6.29	-3.49	0.000241	18	0.23	0.24	0.26	0.602	10187	1.02	-1.19505	-4.73653	-4.78229	0.0308459
19	ATF1	1	-3.58	-3.44	0.000291	19	0.264	-0.23	-0.11	0.456	7606	1.03	2.54018	-3.14498	-0.131571	-0.175822
20	MPHOSPH8	6	-8.71	-3.42	0.000314	20	0.271	-0.11	0.07	0.529	8920	1.02	-1.04592	-7.98625	-1.12597	-0.329044
21	DDX18	5	-7.94	-3.41	0.000321	21	0.264	1.54	0.81	0.791	13664	0.997	-4.56619	-8.36638	-8.74313	3.61647
22	SRF	6	-8.64	-3.39	0.000352	22	0.276	1.64	0.79	0.785	13546	0.999	1.7567	-5.40801	-3.48229	1.4118
23	ZNF789	6	-8.55	-3.35	0.0004	23	0.3	3.4	1.51	0.934	16228	0.992	-3.45295	-11.848	-6.0124	4.09132
24	JKAMP	3	-5.96	-3.3	0.000479	24	0.344	-0.5	-0.17	0.432	7211	1.03	1.70528	-3.63288	-1.10989	-0.367345
25	TIAM1	6	-8.34	-3.27	0.000544	26	0.36	2.35	1.08	0.86	14953	0.991	1.65721	-6.10673	0.387692	1.91928
26	C9orf173	6	-8.32	-3.26	0.000554	27	0.354	0.44	0.3	0.616	10456	1.02	0.212079	-7.22302	-0.218779	-0.421673
27	CLASP1	6	-8.16	-3.2	0.000699	28	0.43	-7.48	-2.95	0.00161	80	0.347	-0.867522	-6.80066	-0.54965	-5.40745
28	COL22A1	6	-8.13	-3.18	0.000726	29	0.431	1.06	0.55	0.709	12137	1.01	2.97319	-5.73437	-0.690798	0.618482
29	HCN4	6	-8.13	-3.18	0.00073	30	0.42	-6.02	-2.35	0.00945	258	0.631	-0.0857091	-9.58007	2.79971	-4.67552
30	EVC	6	-8.12	-3.18	0.000742	31	0.412	-3.84	-1.45	0.073	1313	0.958	4.13077	-7.14678	2.30365	-3.47308
31	MRPL19	6	-8.1	-3.17	0.000766	32	0.412	1.58	0.76	0.777	13418	0.999	0.0101578	-5.85861	-4.3605	1.61211
32	HPR	2	-4.66	-3.16	0.000789	33	0.412	-1.82	-1.17	0.121	2024	1.03	2.56675	-2.72327	1.16635	-0.826729
33	WDR38	6	-8.06	-3.15	0.000808	34	0.41	1.06	0.55	0.709	12158	1.01	0.162149	-9.07219	-0.535561	0.259417
34	UBAP2L	6	-8.03	-3.14	0.000836	35	0.412	-6.24	-2.44	0.0074	215	0.593	1.39193	-8.12128	1.68941	-4.91904
35	CT47B1	2	-4.61	-3.12	0.000895	36	0.429	-0.02	0.1	0.54	9104	1.02	0.939422	-3.3359	0.952605	0.0995571
36	FAM222B	6	-7.95	-3.11	0.00094	37	0.438	0.08	0.15	0.56	9441	1.02	0.954635	-6.47852	-2.67957	-0.135185
37	SLC39A2	5	-7.25	-3.11	0.000945	38	0.428	2.95	1.44	0.925	16085	0.991	-0.361142	-5.74251	-3.09623	2.29956
38	GPR182	5	-7.24	-3.1	0.000967	39	0.427	-2.62	-1.06	0.145	2394	1.04	0.798369	-5.72393	-1.92648	-4.20409
39	NAA35	6	-7.91	-3.09	0.000986	40	0.425	1.91	0.9	0.815	14113	0.996	1.03833	-6.27211	-2.42404	2.49522
40	GNL2	6	-7.89	-3.08	0.00102	41	0.428	3	1.34	0.91	15847	0.99	-4.08694	-13.0467	-6.54922	3.85485
41	PPIL3	1	-3.22	-3.08	0.00102	42	0.42	0.09	0.21	0.582	9848	1.02	0.29865	-2.71313	-1.66519	0.0832778
42	FAM104A	6	-7.87	-3.08	0.00104	43	0.418	-1.81	-0.62	0.267	4401	1.05	0.174397	-7.48655	-0.690258	-1.32527
43	MPO	6	-7.86	-3.07	0.00106	44	0.415	-6.94	-2.72	0.00323	120	0.464	-0.527502	-6.88177	1.00592	-7.54292
44	SENP2	6	-7.82	-3.06	0.00112	45	0.43	-3.03	-1.12	0.131	2183	1.03	1.07865	-6.7381	1.75858	-2.95549
45	C2orf61	6	-7.75	-3.03	0.00123	46	0.461	-4.49	-1.72	0.0426	837	0.878	3.00458	-4.76078	0.710755	-3.29881
46	AP4B1	6	-7.72	-3.02	0.00128	47	0.471	-1.12	-0.34	0.366	6065	1.04	0.258653	-5.08981	-0.497461	-0.612469
47	KHDC3L	6	-7.7	-3.01	0.00131	48	0.469	-8.94	-3.54	0.000199	25	0.137	0.372761	-8.63246	-1.11465	-4.98324
48	TRIM15	6	-7.69	-3	0.00134	49	0.47	-0.97	-0.28	0.39	6453	1.04	3.04644	-5.22104	1.67995	-0.603165
49	TBKBP1	6	-7.68	-3	0.00134	50	0.463	0	0.12	0.546	9218	1.02	-4.36466	-7.82091	-6.45417	-0.47727
50	PPP1R14C	4	-6.27	-3	0.00134	51	0.454	-0.83	-0.3	0.382	6321	1.04	1.93753	-4.47869	2.09927	-0.644628
51	AMDHD2	6	-7.64	-2.98	0.00142	52	0.471	-0.57	-0.12	0.453	7557	1.03	1.46917	-5.65349	-2.11138	-0.455243
52	NDUFC2	4	-6.23	-2.98	0.00143	53	0.464	0.46	0.35	0.636	10815	1.01	0.635506	-5.59484	-0.817756	0.576145
53	GCLM	6	-7.62	-2.98	0.00145	54	0.463	0.06	0.14	0.557	9376	1.02	1.00618	-5.60311	-3.01258	0.175367
54	ZNF444	5	-6.96	-2.98	0.00145	55	0.456	0.5	0.34	0.634	10787	1.01	3.31825	-5.51557	1.99726	0.34774
55	GNAI3	3	-5.39	-2.97	0.00147	56	0.451	1.35	0.9	0.816	14125	0.995	1.82677	-6.12099	-2.26856	1.94748
56	TH	6	-7.59	-2.97	0.00151	57	0.457	-4.09	-1.56	0.0598	1100	0.937	1.43225	-6.39159	-4.85581	-6.90557
57	C1orf65	6	-7.56	-2.95	0.00157	58	0.467	-3.4	-1.27	0.102	1729	1.01	0.602315	-5.31223	0.285318	-2.80976
58	LCE6A	1	-3.08	-2.94	0.00163	59	0.477	1.1	1.22	0.889	15473	0.99	0.409434	-2.0261	0.0903496	0.662617
59	MRPL45	3	-5.32	-2.94	0.00164	60	0.472	3.44	2.11	0.982	16986	0.997	-3.57041	-5.83811	-8.13387	5.04782
60	C2orf49	6	-7.52	-2.94	0.00166	61	0.468	-0.87	-0.24	0.406	6723	1.04	-4.01402	-6.32037	0.373415	-0.798808
61	DDX53	2	-4.34	-2.93	0.00168	62	0.468	1.16	0.94	0.827	14328	0.995	0.203673	-5.94378	-0.348966	0.920495
62	DMWD	6	-7.51	-2.93	0.00169	63	0.464	4.58	1.99	0.977	16897	0.996	2.59352	-4.98142	-2.13428	3.8049
63	AGAP3	6	-7.48	-2.92	0.00174	64	0.469	-0.17	0.05	0.518	8709	1.03	0.249424	-5.88807	3.58282	-0.349636
64	APOBR	6	-7.46	-2.91	0.00179	65	0.475	0.08	0.15	0.56	9435	1.02	-1.40239	-6.37175	-2.12658	1.41851
65	HGSNAT	6	-7.42	-2.9	0.00189	66	0.493	0.26	0.22	0.588	9946	1.02	1.1694	-5.88559	-1.57036	0.253068
66	DAPK3	6	-7.42	-2.89	0.0019	67	0.49	2.02	0.94	0.828	14353	0.994	4.31912	-5.78596	-2.22786	1.12435
67	SPON2	6	-7.41	-2.89	0.00191	68	0.484	1.15	0.59	0.722	12391	1	2.26483	-5.13798	1.11242	0.519534
68	CPSF2	6	-7.41	-2.89	0.00192	69	0.48	-5.61	-2.18	0.0147	350	0.724	-6.33791	-8.94683	-6.5992	-6.14426
69	SLC6A17	6	-7.41	-2.89	0.00192	70	0.474	3.9	1.71	0.957	16594	0.994	0.533153	-5.52765	-7.36338	5.72016
70	STK11	6	-7.4	-2.89	0.00194	71	0.471	4.95	2.14	0.984	17006	0.997	0.394553	-5.25011	-4.106	3.64706
71	FUT4	6	-7.4	-2.89	0.00195	72	0.466	1.65	0.79	0.786	13570	0.998	0.289871	-6.06655	-3.18463	1.63289
72	FAM129A	6	-7.38	-2.88	0.00199	73	0.47	-4.12	-1.57	0.0582	1079	0.93	2.42796	-4.41295	0.479831	-3.5322
73	DHX9	4	-6.02	-2.88	0.002	74	0.466	-3.84	-1.81	0.0354	719	0.849	-7.12051	-5.73398	0.59164	-4.58907
74	ASPRV1	4	-6.01	-2.87	0.00206	75	0.472	1.12	0.68	0.751	12927	1	0.472005	-4.42752	-3.37452	1.00033
75	TMEM150B	6	-7.34	-2.86	0.00209	76	0.473	-7.48	-2.94	0.00163	82	0.343	2.62659	-5.84501	1.5743	-4.91433
76	EFCAB5	6	-7.34	-2.86	0.0021	77	0.469	2.05	0.96	0.831	14424	0.993	5.02481	-5.32591	0.944892	1.70595
77	YBEY	6	-7.33	-2.86	0.00212	78	0.469	-2.36	-0.85	0.198	3238	1.05	1.49812	-4.57112	3.14753	-1.13443
78	SRSF9	1	-2.99	-2.86	0.00213	79	0.466	-1.41	-1.3	0.0974	1672	1	0.42325	-2.42509	-0.167739	-1.04639
79	PSEN2	6	-7.32	-2.86	0.00214	80	0.461	1.53	0.74	0.771	13306	0.999	2.20497	-6.40093	-1.86675	1.46824
80	FAM13C	6	-7.32	-2.85	0.00216	81	0.459	-2.9	-1.07	0.142	2349	1.04	4.17934	-8.1287	-0.250763	-4.83327
81	TSPAN2	5	-6.68	-2.85	0.00217	82	0.455	1.64	0.85	0.803	13892	0.997	1.11582	-4.85255	-0.778144	1.40081
82	MED19	6	-7.28	-2.84	0.00227	83	0.472	-1.93	-0.67	0.25	4095	1.05	-0.696522	-5.25627	-0.845977	-1.29756
83	C1orf185	2	-4.19	-2.83	0.00232	84	0.476	-0.13	0.03	0.511	8583	1.03	1.24749	-1.97901	-0.151352	-0.1779
84	LRRC37B	2	-4.19	-2.83	0.00234	85	0.475	1.02	0.84	0.799	13818	0.996	-0.17826	-5.32101	-1.52396	1.39226
85	OSBPL11	6	-7.24	-2.82	0.00238	86	0.477	1.97	0.92	0.822	14242	0.995	1.89771	-5.20739	-0.613258	1.66211
86	CLIC2	3	-5.11	-2.82	0.0024	87	0.476	2.43	1.52	0.936	16258	0.992	1.24301	-3.02649	-0.0938773	1.68127
87	ELL2	6	-7.23	-2.82	0.00242	88	0.475	-3.29	-1.23	0.11	1848	1.02	1.02091	-6.13396	0.416489	-2.48521
88	HOXB5	6	-7.22	-2.82	0.00243	89	0.471	2.02	0.94	0.827	14347	0.994	-1.59614	-6.04767	-2.65708	2.71017
89	BZRAP1	6	-7.22	-2.81	0.00244	90	0.468	0.04	0.13	0.553	9321	1.02	2.15762	-9.95074	-0.514183	0.188208
90	FBXO46	6	-7.22	-2.81	0.00245	91	0.464	-1.87	-0.65	0.259	4264	1.05	1.06381	-10.2489	1.07087	-2.37342
91	GPR139	6	-7.19	-2.8	0.00255	92	0.478	0.02	0.13	0.55	9278	1.02	0.702883	-6.01033	-3.34229	0.404945
92	PDE4B	6	-7.18	-2.8	0.00257	93	0.477	-1.4	-0.46	0.324	5337	1.05	5.38339	-5.01497	0.109438	0.211527
93	C9orf91	6	-7.17	-2.8	0.00259	94	0.475	-4.38	-1.67	0.0471	902	0.9	0.795766	-5.74715	2.76883	-3.26969
94	CHD3	6	-7.17	-2.79	0.0026	95	0.472	-1.23	-0.39	0.349	5737	1.05	4.04696	-4.97896	-3.63377	-0.457469
95	MTMR10	6	-7.15	-2.79	0.00266	96	0.477	0.14	0.17	0.569	9586	1.02	2.2232	-5.34379	1.78648	0.604333
96	IHH	6	-7.14	-2.78	0.00271	97	0.481	1.53	0.74	0.771	13313	0.999	4.79612	-4.75862	0.90286	1.48653
97	SUV420H1	6	-7.12	-2.77	0.00277	98	0.487	1.11	0.57	0.715	12257	1.01	-0.642469	-9.17982	-5.54787	1.01519
98	TLX3	6	-7.11	-2.77	0.00279	99	0.486	-2.82	-1.04	0.15	2454	1.05	3.35919	-4.07154	-5.10241	-3.89754
99	ATOX1	3	-5.02	-2.77	0.00282	100	0.486	-3.53	-1.93	0.027	568	0.82	2.55032	-3.53259	2.39107	-2.28209
100	PWP1	6	-7.1	-2.77	0.00283	101	0.483	0.6	0.36	0.641	10906	1.01	1.97419	-6.19896	-0.73711	1.32754
101	ATP11A	6	-7.1	-2.76	0.00285	102	0.482	0.89	0.48	0.684	11697	1.01	3.70615	-4.97573	0.920222	0.643369
102	SRPK2	3	-5.01	-2.76	0.00291	103	0.488	-4.47	-2.47	0.00675	201	0.579	-0.26478	-4.42616	2.13349	-4.11825
103	RTN4RL1	6	-7.07	-2.75	0.00294	104	0.487	2.29	1.06	0.854	14857	0.991	5.27732	-10.0971	-3.41443	2.25247
104	CCDC42	6	-7.07	-2.75	0.00295	105	0.484	0.03	0.13	0.551	9292	1.02	1.63807	-7.1043	-1.72281	-0.0569044
105	LCN12	6	-7.06	-2.75	0.00297	106	0.483	-2.44	-0.88	0.189	3093	1.05	-2.01908	-5.77885	-2.92342	-2.16107
106	CGREF1	6	-7.06	-2.75	0.003	107	0.482	-3.76	-1.42	0.0777	1381	0.97	2.72636	-5.15545	2.23199	-2.86502
107	OTOG	6	-6.44	-2.75	0.00301	108	0.481	1.87	0.88	0.811	14045	0.996	0.00771498	-5.09693	-0.913632	2.32098
108	ZNF333	6	-7.04	-2.74	0.00304	109	0.481	-1.03	-0.3	0.381	6305	1.04	0.680696	-4.79315	1.95687	-0.335877
109	HTR3D	6	-7.04	-2.74	0.00304	110	0.477	-1.35	-0.44	0.331	5431	1.05	3.32453	-5.14245	-0.0546277	-0.574703
110	CHST8	6	-7.02	-2.73	0.00313	111	0.486	-1.23	-0.39	0.35	5753	1.05	-2.78945	-8.19679	2.6093	-0.88224
111	FCRLA	6	-7	-2.73	0.00319	112	0.491	2.74	1.24	0.892	15537	0.99	0.362442	-5.2279	-2.57742	2.4902
112	ACOX1	6	-7	-2.73	0.00321	113	0.489	-0.29	0	0.5	8370	1.03	0.582565	-5.26893	2.27727	0.103032
113	ST3GAL2	6	-6.99	-2.72	0.00324	114	0.49	6.98	2.97	0.999	17226	0.999	2.19206	-5.70699	-5.4743	6.71627
114	HLA-DRA	5	-6.38	-2.72	0.00325	115	0.487	-0.78	-0.23	0.407	6757	1.04	2.38159	-5.66197	0.591718	-1.00624
115	AFF3	6	-6.99	-2.72	0.00325	116	0.483	-0.56	-0.11	0.455	7590	1.03	3.04935	-3.83171	1.4759	-0.190434
116	CCNDBP1	5	-6.38	-2.72	0.00327	117	0.481	0.34	0.27	0.607	10289	1.02	2.07309	-5.75786	-0.756628	0.281778
117	IL17B	6	-6.98	-2.72	0.00329	118	0.48	-3.81	-1.44	0.0745	1328	0.968	1.72942	-4.91668	1.16546	-2.56916
118	CTGF	6	-6.98	-2.72	0.0033	119	0.478	-5.14	-1.99	0.0235	509	0.795	3.10261	-5.02385	-0.374862	-5.46992
119	SH3RF3	6	-6.97	-2.71	0.00334	120	0.48	-2.52	-0.92	0.18	2947	1.05	1.94166	-4.72772	-1.86242	-1.46617
120	APCDD1L	6	-6.96	-2.71	0.00336	121	0.479	-2.99	-1.11	0.135	2235	1.04	1.42967	-5.24639	-2.07639	-0.634963
121	GOLGA6L2	1	-2.83	-2.7	0.0035	122	0.495	-1.52	-1.41	0.0795	1399	0.98	1.14742	-1.94945	-0.289697	-1.71056
122	BMPR2	6	-6.91	-2.69	0.00357	123	0.501	0.73	0.41	0.661	11265	1.01	2.54057	-4.18805	-0.864154	0.738898
123	BBS4	6	-6.91	-2.69	0.00358	124	0.497	1.38	0.68	0.753	12957	1	2.39108	-3.70077	0.264614	1.13329
124	PRKAA2	6	-6.91	-2.69	0.0036	125	0.496	0.09	0.15	0.561	9465	1.02	3.34881	-5.13601	3.17966	0.646857
125	GOT2	2	-3.99	-2.69	0.00361	126	0.494	-3.16	-2.12	0.0168	386	0.751	0.100435	-2.60394	0.413525	-2.18185
126	PHF10	1	-2.81	-2.68	0.00373	127	0.506	1	1.12	0.868	15127	0.989	-0.0104604	-3.87197	-0.568199	0.978188
127	C1orf204	3	-4.86	-2.67	0.00375	128	0.505	-1.64	-0.83	0.202	3312	1.05	2.50531	-2.83149	-1.18871	-1.56462
128	SLC35A2	6	-6.85	-2.66	0.00385	129	0.514	0.03	0.13	0.552	9303	1.02	0.457161	-5.02602	0.205562	-0.299269
129	B4GALNT3	6	-6.85	-2.66	0.00385	130	0.511	-2.28	-0.82	0.207	3397	1.05	3.41985	-6.70367	-0.304977	-1.77384
130	FAM47B	5	-6.25	-2.66	0.00386	131	0.508	0.48	0.33	0.63	10725	1.01	2.4213	-4.94551	-0.422214	0.380352
131	CELF6	6	-6.84	-2.66	0.00391	132	0.511	-0.34	-0.02	0.49	8199	1.03	2.40691	-4.05418	0.998065	0.352197
132	FAM208B	6	-6.82	-2.65	0.00401	133	0.519	-0.85	-0.23	0.409	6788	1.04	-0.524056	-4.73558	-1.36003	-0.491442
133	LCE5A	1	-2.78	-2.64	0.0041	134	0.527	1.32	1.44	0.925	16095	0.991	1.74552	-2.37652	-0.212131	1.30369
134	ZNF619	6	-6.79	-2.64	0.00414	135	0.528	0.38	0.27	0.607	10306	1.02	1.79089	-4.4038	-7.68385	2.20998
135	ZNF593	5	-6.2	-2.64	0.00415	136	0.525	1.96	1	0.84	14587	0.993	1.07699	-5.1869	-0.535461	1.37322
136	MYOM1	6	-6.78	-2.64	0.00417	137	0.525	-3.55	-1.34	0.0906	1573	0.992	2.89057	-4.198	4.40596	-2.17526
137	SPG7	6	-6.78	-2.64	0.00417	138	0.521	1.79	0.85	0.802	13873	0.997	3.54533	-4.46273	-3.93133	2.08704
138	LENG9	6	-6.77	-2.63	0.00423	139	0.524	-3.33	-1.25	0.106	1799	1.02	0.0138156	-5.02471	-1.79967	-2.98013
139	GPR88	5	-6.18	-2.63	0.00426	140	0.525	-0.7	-0.2	0.422	7039	1.03	2.84032	-3.82568	2.273	-0.527788
140	APBB3	6	-6.76	-2.63	0.00428	141	0.523	-3.54	-1.33	0.0917	1589	0.995	3.15323	-4.33542	0.375361	-2.4663
141	SERP2	4	-5.51	-2.63	0.00433	142	0.526	2.28	1.26	0.896	15601	0.99	-0.157383	-3.76905	-1.85017	1.75607
142	RRP9	6	-6.74	-2.62	0.00437	143	0.527	0.53	0.33	0.631	10736	1.01	-5.76458	-10.4815	-4.83839	-0.316287
143	MYO1A	6	-6.74	-2.62	0.0044	144	0.527	1.4	0.69	0.755	13004	1	-0.231782	-5.08084	-2.21954	2.43195
144	SETD1A	6	-6.72	-2.61	0.0045	145	0.535	2.03	0.95	0.829	14379	0.993	0.359396	-5.33281	-4.02938	1.96163
145	NCOR2	6	-6.68	-2.6	0.00469	146	0.554	-2.39	-0.86	0.195	3191	1.05	2.50323	-3.76946	0.453797	-1.05581
146	NABP2	5	-6.1	-2.6	0.0047	147	0.551	1.46	0.77	0.779	13458	0.998	0.722008	-4.44288	-3.64998	0.981605
147	TEK	6	-6.68	-2.6	0.00472	148	0.55	1.52	0.74	0.77	13283	0.999	0.676489	-5.91595	-1.1491	1.72049
148	PAQR4	6	-6.67	-2.59	0.00479	149	0.554	-1.71	-0.58	0.28	4601	1.05	4.89053	-8.57477	-5.64102	-0.101954
149	ARHGEF38	6	-6.66	-2.59	0.00483	150	0.555	-0.28	0	0.501	8392	1.03	2.26015	-4.326	-0.484381	-0.428466
150	SIM2	6	-6.65	-2.58	0.0049	151	0.559	-1.86	-0.64	0.26	4284	1.05	1.09472	-2.58215	-0.199398	-1.23881
151	MLST8	6	-6.62	-2.57	0.00507	152	0.575	-3.04	-1.13	0.13	2165	1.03	0.159282	-3.72961	-2.35777	-1.4347
152	XRCC4	3	-4.67	-2.56	0.00518	153	0.583	1.97	1.26	0.896	15604	0.99	0.145778	-4.03589	-0.208484	2.14715
153	KLHDC8A	6	-6.59	-2.56	0.00522	154	0.585	-3.18	-1.19	0.118	1985	1.02	-1.9558	-9.036	-6.50768	-1.67752
154	USP46	6	-6.58	-2.56	0.00531	155	0.59	-2.34	-0.84	0.201	3293	1.05	0.55722	-5.73803	-3.45726	-1.70394
155	PANK1	6	-6.55	-2.54	0.00546	156	0.604	2.2	1.02	0.846	14685	0.993	0.631726	-6.10151	0.103916	2.83084
156	RNF181	1	-2.67	-2.54	0.0055	157	0.604	-0.35	-0.24	0.406	6716	1.04	0.566061	-1.81983	-0.611361	-0.270246
157	SEC11A	1	-2.67	-2.54	0.00552	158	0.603	0.96	1.08	0.859	14951	0.991	0.294258	-2.21271	-3.09356	1.23695
158	DENND3	6	-6.54	-2.54	0.00558	159	0.605	1.05	0.55	0.707	12122	1.01	3.14794	-4.10794	0.903879	0.30595
159	B2M	3	-4.62	-2.54	0.00558	160	0.601	-0.92	-0.42	0.338	5550	1.05	0.859489	-2.74013	-0.242183	-0.668847
160	DFFA	6	-6.53	-2.54	0.00558	161	0.598	-1.05	-0.31	0.378	6261	1.04	-2.67562	-5.68351	-2.01139	0.0379509
161	ADAM10	6	-6.53	-2.54	0.0056	162	0.596	-0.43	-0.06	0.476	7931	1.03	2.49577	-4.21056	1.09467	-0.665556
162	PPL	6	-6.53	-2.54	0.00561	163	0.593	1.12	0.57	0.717	12286	1.01	-0.389768	-5.41634	-5.02079	0.924589
163	U2AF1	3	-4.62	-2.53	0.00563	164	0.591	-1.99	-1.03	0.15	2466	1.05	-3.04931	-7.0292	-1.47553	-1.73001
164	ZG16	6	-6.52	-2.53	0.00565	165	0.59	2.91	1.31	0.905	15751	0.99	3.39516	-3.7378	-0.807733	2.73258
165	C9orf114	6	-6.51	-2.53	0.00572	166	0.594	2.06	0.96	0.832	14441	0.993	-3.63306	-6.25066	-8.39809	2.91452
166	LAIR1	3	-4.6	-2.53	0.00577	167	0.595	0.46	0.38	0.648	11044	1.01	0.414286	-3.29539	-0.792852	0.33572
167	CALHM1	6	-5.93	-2.52	0.00581	168	0.596	0.08	0.15	0.56	9426	1.02	-2.88775	-3.20386	-4.31591	0.501189
168	C20orf202	6	-6.5	-2.52	0.00583	169	0.594	-1.17	-0.36	0.358	5933	1.04	-0.669332	-5.58337	2.61351	-0.826301
169	ILDR2	6	-6.49	-2.52	0.00588	170	0.596	0.09	0.15	0.56	9450	1.02	2.74217	-5.66454	-5.11243	0.516239
170	CXXC5	6	-6.48	-2.52	0.00592	171	0.596	-2.74	-1	0.157	2585	1.05	0.437231	-6.90033	-1.27138	-4.00319
171	GPR111	5	-5.92	-2.52	0.00593	172	0.595	-0.2	0.03	0.512	8592	1.03	1.91161	-6.09124	-4.79253	1.11878
172	OR4K1	3	-4.58	-2.51	0.00599	173	0.597	1.07	0.74	0.769	13269	0.999	2.23963	-3.25303	-2.5136	1.05306
173	PI4KA	6	-6.46	-2.51	0.00611	174	0.605	-1.37	-0.44	0.329	5403	1.05	-6.06492	-6.97544	-5.67574	-0.623612
174	ELN	6	-6.46	-2.51	0.00611	175	0.602	3.9	1.71	0.956	16589	0.994	-3.68004	-4.85996	-6.2617	3.16384
175	CLN3	6	-6.46	-2.51	0.00612	176	0.599	-1.74	-0.6	0.276	4513	1.05	3.09393	-4.50606	1.24939	-1.30212
176	IL36A	5	-5.89	-2.5	0.00615	177	0.599	-4.02	-1.68	0.0462	893	0.891	2.62801	-5.23193	1.14543	-3.09769
177	TSKU	6	-6.43	-2.5	0.00627	178	0.607	-2.61	-0.95	0.171	2797	1.05	3.56394	-3.35162	-1.94922	-1.55218
178	MDS2	2	-3.71	-2.5	0.00629	179	0.606	0.45	0.44	0.668	11404	1.01	0.391214	-3.25998	-0.410488	0.369238
179	MSS51	6	-6.41	-2.49	0.00641	180	0.613	-2.17	-0.77	0.221	3625	1.05	-0.241241	-4.57904	-1.40235	-0.869206
180	MVP	6	-6.41	-2.49	0.00644	181	0.613	-3.19	-1.19	0.117	1968	1.02	-1.14294	-4.58559	2.28162	-2.41167
181	OR6K2	4	-5.23	-2.49	0.00645	182	0.61	-4.87	-2.32	0.0101	270	0.642	1.52643	-4.54299	2.27722	-3.44177
182	IFT140	6	-6.41	-2.49	0.00645	183	0.608	-2.32	-0.83	0.202	3321	1.05	1.67928	-4.90213	0.188029	-1.62374
183	TAT	6	-6.41	-2.49	0.00645	184	0.604	4.94	2.14	0.984	17005	0.997	2.6166	-3.50136	-2.17761	3.7127
184	STOML1	6	-5.85	-2.49	0.00647	185	0.603	0.74	0.42	0.663	11316	1.01	0.797276	-3.43781	-0.0523383	0.589977
185	SLC28A1	6	-6.39	-2.48	0.00658	186	0.609	-0.21	0.03	0.512	8604	1.03	1.58495	-5.36146	0.456784	-0.0234602
186	DEFB1	1	-2.61	-2.48	0.00663	187	0.611	-0.48	-0.36	0.36	5959	1.04	-0.236847	-1.77681	0.475025	-0.377455
187	OR7E24	1	-2.61	-2.48	0.00664	188	0.609	1.63	1.75	0.96	16663	0.993	0.730191	-1.55588	-0.575757	1.20811
188	PPP1R16A	6	-6.38	-2.48	0.00666	189	0.607	2.31	1.06	0.856	14892	0.991	0.734766	-3.85738	-2.55458	3.16952
189	SHANK3	6	-6.37	-2.47	0.00676	190	0.613	-2.4	-0.86	0.194	3177	1.05	3.01427	-4.08775	0.948746	-2.10078
190	RBM43	4	-5.2	-2.47	0.00677	191	0.611	-0.24	0	0.498	8345	1.03	2.41931	-3.18008	-0.580651	0.19529
191	CDK7	2	-3.67	-2.47	0.00679	192	0.61	0.92	0.77	0.779	13453	0.998	1.37661	-2.8349	-1.84644	1.0097
192	SLC7A6OS	6	-6.36	-2.47	0.00679	193	0.607	1.62	0.78	0.782	13492	0.999	-7.35938	-6.47109	-7.80253	2.63688
193	HIST1H3J	1	-2.59	-2.46	0.00692	194	0.615	-0.2	-0.09	0.465	7749	1.03	0.364917	-1.7586	0.0952377	-0.121205
194	TMEM159	5	-5.79	-2.46	0.00694	195	0.614	1.13	0.62	0.733	12606	1	0.873627	-4.24721	-1.16042	1.58056
195	NELFA	6	-6.34	-2.46	0.00696	196	0.612	-6.25	-2.44	0.00737	213	0.596	-3.69106	-6.04433	-8.33792	-5.13177
196	SIKE1	5	-5.78	-2.46	0.007	197	0.612	-1.31	-0.47	0.319	5257	1.05	2.50757	-4.16043	0.746602	-0.916259
197	DDX39A	6	-6.32	-2.45	0.0071	198	0.618	-1.01	-0.3	0.383	6340	1.04	2.97694	-3.56156	-7.00158	-0.314837
198	MYH14	6	-6.32	-2.45	0.00712	199	0.617	-0.24	0.02	0.507	8506	1.03	3.41114	-3.47074	0.94774	-0.327453
199	C14orf180	6	-6.31	-2.45	0.00717	200	0.618	0.7	0.4	0.657	11189	1.01	3.33227	-5.07662	-4.43394	0.339258
200	MND1	3	-4.46	-2.44	0.00726	201	0.623	-3.54	-1.93	0.0266	558	0.822	0.798187	-3.43966	0.307674	-3.02904
201	SLC22A14	6	-6.3	-2.44	0.00728	202	0.621	0.98	0.52	0.697	11942	1.01	2.3464	-4.25944	0.440778	1.22572
202	AP5Z1	6	-5.75	-2.44	0.00733	203	0.622	2.04	1.03	0.848	14740	0.992	2.33069	-3.44663	-0.968491	2.43151
203	LYPD2	6	-6.3	-2.44	0.00733	204	0.619	3.66	1.62	0.947	16453	0.992	2.9152	-3.33631	-2.08688	2.8527
204	ADAMTS9	6	-6.29	-2.44	0.00737	205	0.62	6.1	2.61	0.995	17180	0.999	1.94349	-5.62082	-3.33222	5.92289
205	DIP2B	6	-6.28	-2.44	0.00744	206	0.623	2.29	1.05	0.854	14851	0.991	-0.358383	-3.92374	-1.04547	2.68424
206	GPR101	6	-6.28	-2.43	0.00747	207	0.622	6.03	2.59	0.995	17175	0.999	3.00697	-4.21449	-2.22616	5.77761
207	TAF10	6	-6.28	-2.43	0.00747	208	0.619	0.97	0.51	0.697	11930	1.01	1.74901	-4.10869	-0.215253	0.624463
208	GAD2	6	-6.28	-2.43	0.00747	209	0.616	-3.1	-1.15	0.125	2083	1.03	1.76597	-4.78993	1.61585	-7.01258
209	SPACA7	5	-5.73	-2.43	0.00751	210	0.616	-2.28	-0.9	0.183	3006	1.05	3.14863	-2.85883	1.86011	-1.56411
210	IQCE	6	-6.26	-2.43	0.00761	211	0.622	-2.95	-1.09	0.138	2276	1.04	-1.24863	-6.74273	3.1982	-2.81191
211	GDPGP1	5	-5.72	-2.43	0.00762	212	0.62	5.45	2.56	0.995	17170	0.999	1.87091	-2.96526	-2.36667	5.69061
212	KIAA1644	6	-6.24	-2.42	0.00779	213	0.631	-7.32	-2.88	0.00199	94	0.366	2.86859	-7.18722	1.37414	-10.0831
213	NUBPL	6	-6.24	-2.42	0.0078	214	0.628	0.22	0.21	0.582	9843	1.02	0.804888	-4.59832	0.808954	0.507691
214	MTX2	2	-3.6	-2.42	0.00783	215	0.628	0.28	0.32	0.624	10613	1.01	0.896426	-2.64792	-0.184099	0.133091
215	TOX	6	-6.23	-2.41	0.00787	216	0.628	-1.73	-0.59	0.277	4549	1.05	1.72776	-4.40769	-0.253062	-1.09247
216	RELT	6	-6.22	-2.41	0.00796	217	0.632	2.47	1.13	0.871	15166	0.989	-0.4738	-4.58912	-5.19405	2.87119
217	ABRACL	3	-4.4	-2.41	0.00797	218	0.63	0.09	0.17	0.567	9552	1.02	0.467147	-3.11663	-1.07397	-0.0121642
218	UCP3	6	-6.22	-2.41	0.00797	219	0.627	6.87	2.93	0.998	17221	0.999	-1.4513	-10.3743	-7.99961	7.55086
219	ATP2C2	6	-6.22	-2.41	0.00799	220	0.626	0.71	0.41	0.658	11212	1.01	3.15831	-4.13627	-1.79993	1.08614
220	ADM	6	-6.21	-2.41	0.00807	221	0.63	-0.86	-0.24	0.406	6732	1.04	0.932681	-4.63997	2.08108	-0.609436
221	AK5	6	-6.2	-2.4	0.00813	222	0.631	-1.93	-0.67	0.25	4102	1.05	0.168951	-5.87027	-0.93931	-2.99042
222	SLC25A19	6	-6.2	-2.4	0.00817	223	0.631	-6.61	-2.59	0.00483	158	0.527	-7.1362	-6.56573	-3.06951	-8.98666
223	GSTZ1	6	-6.19	-2.4	0.0082	224	0.631	0.37	0.27	0.606	10269	1.02	1.26981	-4.81528	-1.54846	-0.307537
224	C16orf55	5	-5.65	-2.4	0.00821	225	0.629	-5.14	-2.19	0.0143	344	0.717	1.3889	-5.06979	0.849993	-4.54982
225	CSK	6	-6.18	-2.39	0.00835	226	0.637	0.68	0.39	0.653	11124	1.01	3.1307	-3.66728	-1.87417	1.5469
226	THNSL1	3	-4.37	-2.39	0.00838	227	0.636	-0.5	-0.17	0.431	7188	1.03	2.00434	-2.52617	-0.13384	-0.455503
227	ZFR	6	-6.16	-2.39	0.00847	228	0.641	-0.72	-0.18	0.43	7170	1.03	1.40562	-3.10183	-1.86822	-1.63141
228	CD40	6	-6.16	-2.39	0.00848	229	0.638	-0.69	-0.17	0.434	7234	1.03	1.85602	-5.48867	1.56341	-1.02603
229	METTL21B	6	-6.16	-2.38	0.00855	230	0.641	-0.3	0	0.498	8346	1.03	-1.46521	-4.78274	-6.65961	1.6596
230	NAV3	6	-6.13	-2.37	0.00881	231	0.657	-2.86	-1.05	0.146	2416	1.04	0.658802	-9.00815	1.07915	-2.79476
231	SSH3	6	-6.13	-2.37	0.00881	232	0.655	-1.22	-0.38	0.35	5772	1.05	1.94706	-4.21367	-3.37624	-3.03512
232	CPZ	6	-6.12	-2.37	0.00892	233	0.66	1.72	0.82	0.794	13731	0.997	2.85729	-7.7226	-0.892586	6.5251
233	BATF	5	-5.58	-2.37	0.00899	234	0.662	1.23	0.67	0.748	12874	1	-0.46894	-4.30212	-2.13287	0.886522
234	SLC36A1	6	-6.11	-2.37	0.00901	235	0.661	-1.37	-0.44	0.328	5392	1.05	2.40793	-3.77368	0.428719	-0.237341
235	SRRM2	6	-6.1	-2.36	0.00909	236	0.664	0.96	0.51	0.694	11882	1.01	-3.11384	-4.31655	-3.01898	0.998872
236	EGFR	6	-6.09	-2.36	0.00915	237	0.666	2.81	1.27	0.898	15635	0.989	-7.13092	-6.45566	-11.4589	3.01642
237	RAB8B	6	-6.09	-2.36	0.00919	238	0.665	0.77	0.43	0.668	11395	1.01	0.343596	-4.82739	-0.587534	0.259922
238	RMI2	5	-5.55	-2.35	0.00931	239	0.672	0.62	0.4	0.654	11134	1.01	1.32602	-3.98232	-5.40977	2.31056
239	CRMP1	6	-6.08	-2.35	0.00933	240	0.67	1.64	0.79	0.785	13548	0.999	2.47878	-3.48764	0.753495	1.05327
240	STIM1	6	-6.08	-2.35	0.00933	241	0.667	-1.04	-0.31	0.378	6262	1.04	2.29568	-4.26193	-0.50112	-0.781708
241	NKX2-1	6	-6.07	-2.35	0.00941	242	0.67	-0.92	-0.26	0.398	6578	1.04	-1.49782	-4.75599	0.203277	-0.0738828
242	SP8	5	-5.53	-2.34	0.00953	243	0.676	-4.25	-1.79	0.0367	741	0.854	2.64971	-3.48733	2.05548	-2.04612
243	BCL2L13	6	-6.06	-2.34	0.00953	244	0.673	0.16	0.18	0.573	9650	1.02	1.37706	-6.0507	-3.64442	0.373012
244	NLGN3	6	-6.06	-2.34	0.00954	245	0.671	-4.26	-1.62	0.0521	984	0.913	-0.558784	-5.77661	2.26061	-2.30714
245	SRPRB	6	-6.05	-2.34	0.00956	246	0.67	3.11	1.39	0.918	15961	0.991	-0.23337	-3.63462	-2.80853	2.52305
246	IVD	6	-6.04	-2.34	0.00967	247	0.675	1.41	0.69	0.756	13015	1	2.13744	-4.32196	-8.5431	6.34804
247	CYP26C1	6	-6.04	-2.34	0.00973	248	0.676	-3.39	-1.27	0.102	1737	1.01	-0.36619	-4.59589	-0.223111	-2.42527
248	ARSE	6	-6.03	-2.33	0.00981	249	0.679	-0.61	-0.13	0.447	7459	1.03	1.95881	-4.99653	1.86384	-0.0337532
249	SHMT2	6	-6.01	-2.33	0.00998	250	0.688	4.58	1.99	0.977	16894	0.996	-2.68872	-3.91894	-4.30752	5.05647
250	C15orf62	5	-5.49	-2.33	0.01	251	0.687	-0.21	0.02	0.509	8539	1.03	0.403138	-3.45624	-2.68757	-0.140829
251	MEDAG	6	-6.01	-2.33	0.01	252	0.685	-4.32	-1.65	0.0492	934	0.909	-0.964203	-4.11303	1.6641	-3.88622
252	PKDREJ	5	-5.49	-2.33	0.01	253	0.682	0.4	0.3	0.617	10468	1.02	1.30595	-3.76964	1.45033	1.04895
253	THOC6	6	-6.01	-2.32	0.0101	254	0.683	2.09	0.97	0.835	14492	0.993	0.333241	-4.08759	-1.8605	1.66992
254	TPST1	5	-5.48	-2.32	0.0101	255	0.685	-2.23	-0.88	0.189	3087	1.05	2.33176	-4.13075	-3.1718	-2.42539
255	SLC2A5	6	-5.99	-2.32	0.0103	256	0.693	4.34	1.89	0.971	16831	0.994	0.827605	-8.54832	-4.7641	6.54286
256	RIF1	6	-5.98	-2.31	0.0103	257	0.691	-1.04	-0.31	0.378	6263	1.04	-1.62392	-5.07068	-2.22637	0.172842
257	CEP104	6	-5.98	-2.31	0.0104	258	0.692	-1.48	-0.49	0.313	5158	1.05	1.26942	-4.40774	0.645008	-1.17578
258	GPR114	6	-5.98	-2.31	0.0104	259	0.691	-3.69	-1.39	0.0815	1426	0.985	-1.52681	-6.87831	1.26525	-2.64438
259	COL27A1	6	-5.98	-2.31	0.0104	260	0.689	-0.18	0.04	0.517	8687	1.03	0.0180485	-5.70993	-5.50907	2.41651
260	RAB33A	6	-5.97	-2.31	0.0104	261	0.689	1.46	0.71	0.762	13134	1	2.4476	-3.609	-1.26901	1.17951
261	APBA2	6	-5.96	-2.31	0.0105	262	0.692	-1.41	-0.46	0.323	5316	1.05	-0.67449	-6.55815	-1.13095	-1.32639
262	RALGAPA1	4	-4.86	-2.3	0.0106	263	0.697	1.91	1.07	0.859	14938	0.991	1.14686	-3.76543	-2.56913	1.53942
263	ZNF451	6	-5.95	-2.3	0.0107	264	0.695	3.16	1.41	0.921	16013	0.991	0.99845	-3.55078	0.0505421	2.15353
264	ORMDL3	6	-5.95	-2.3	0.0107	265	0.696	-2.05	-0.72	0.236	3863	1.05	1.10975	-4.49059	-7.31606	0.961108
265	CENPI	6	-5.95	-2.3	0.0107	266	0.693	-4.41	-1.69	0.0457	885	0.89	-2.36442	-6.79951	-3.47904	-5.84466
266	CORIN	6	-5.94	-2.3	0.0108	267	0.695	0.48	0.31	0.623	10581	1.01	0.40775	-5.21643	-0.795371	0.471714
267	CPT1C	6	-5.94	-2.3	0.0108	268	0.692	-0.8	-0.21	0.417	6951	1.03	3.11523	-3.71935	2.17747	-0.257577
268	CLN6	6	-5.94	-2.3	0.0108	269	0.692	0.42	0.29	0.614	10417	1.02	0.893932	-5.55284	-0.390381	0.852987
269	PPP1R3G	6	-5.94	-2.3	0.0109	270	0.693	-3.71	-1.4	0.0808	1420	0.981	2.42609	-3.64579	0.690511	-2.1546
270	FOSB	6	-5.93	-2.29	0.011	271	0.698	-9	-3.56	0.000183	22	0.143	1.76533	-7.11769	3.39167	-8.57652
271	CACNA1D	6	-5.92	-2.29	0.011	272	0.7	-1.14	-0.35	0.364	6026	1.04	3.52125	-4.72412	-0.0859339	0.508854
272	FOXO1	6	-5.91	-2.28	0.0112	273	0.708	2.4	1.1	0.864	15038	0.99	2.30986	-3.60998	-1.50624	4.03991
273	OLFML2A	6	-5.91	-2.28	0.0112	274	0.706	-0.89	-0.25	0.402	6665	1.04	-0.385205	-5.33736	0.316999	-0.163301
274	RRM2B	5	-5.39	-2.28	0.0113	275	0.705	0.38	0.29	0.613	10401	1.02	0.803268	-5.68664	-1.2267	0.562962
275	RASA3	6	-5.9	-2.28	0.0113	276	0.704	-0.2	0.03	0.513	8630	1.03	2.28617	-4.11037	-1.19102	-0.105459
276	CCDC54	2	-3.4	-2.28	0.0114	277	0.708	1.47	1.16	0.877	15276	0.99	1.40896	-2.28572	-1.16437	1.18703
277	PTPRH	6	-5.89	-2.28	0.0114	278	0.707	-2.13	-0.75	0.225	3695	1.05	1.37844	-6.08383	0.846547	-1.93847
278	ZNF420	2	-3.4	-2.28	0.0114	279	0.706	-2.27	-1.49	0.0683	1228	0.958	1.99606	-1.89102	0.175527	-1.70208
279	CCDC63	6	-5.89	-2.28	0.0114	280	0.705	-4.23	-1.61	0.0534	1008	0.913	0.365952	-4.84105	0.852808	-3.93142
280	NMS	5	-5.37	-2.27	0.0115	281	0.703	0.44	0.31	0.624	10603	1.01	0.848787	-3.70916	0.588125	1.2487
281	GLT8D2	6	-5.85	-2.26	0.0119	282	0.725	5.11	2.21	0.986	17050	0.997	0.928885	-4.10364	-4.49827	4.89655
282	PPP2R5B	6	-5.85	-2.26	0.0119	283	0.725	1.21	0.61	0.73	12557	1	-1.0855	-3.37448	-3.67756	1.45521
283	HSBP1	5	-5.33	-2.26	0.012	284	0.729	0.31	0.26	0.602	10193	1.02	1.18603	-3.94535	-1.91311	0.524899
284	MFAP5	3	-4.13	-2.26	0.0121	285	0.73	0.16	0.21	0.583	9857	1.02	1.03299	-3.0101	-3.01791	0.0547432
285	TK1	6	-5.84	-2.26	0.0121	286	0.727	2.36	1.08	0.86	14962	0.991	5.05021	-4.12415	-0.0537979	1.90663
286	TDRD15	3	-4.12	-2.25	0.0121	287	0.727	0.12	0.19	0.575	9695	1.02	1.71932	-2.29002	0.538666	0.22726
287	TSGA10	5	-5.32	-2.25	0.0121	288	0.725	1.77	0.91	0.819	14187	0.995	1.0291	-5.95815	-4.05126	2.53905
288	CASP3	5	-5.32	-2.25	0.0122	289	0.725	1.84	0.94	0.826	14320	0.995	0.209335	-5.10198	0.388869	1.27601
289	NICN1	6	-5.82	-2.25	0.0123	290	0.728	-0.82	-0.22	0.413	6878	1.03	2.18689	-4.84849	1.03394	-0.938491
290	OLFML3	6	-5.81	-2.24	0.0124	291	0.735	-4.02	-1.53	0.0635	1151	0.951	1.14131	-3.81969	-0.670488	-4.32347
291	POU6F1	6	-5.81	-2.24	0.0124	292	0.735	-5.42	-2.1	0.0178	400	0.765	0.858616	-4.06449	1.83651	-4.02933
292	IKBKE	6	-5.8	-2.24	0.0125	293	0.735	-4.82	-1.86	0.0317	650	0.841	0.655472	-9.65171	0.774079	-4.17559
293	CLIC6	6	-5.8	-2.24	0.0125	294	0.735	1.96	0.92	0.821	14220	0.995	3.57069	-5.05539	-1.61862	2.50901
294	POU3F2	4	-4.73	-2.24	0.0126	295	0.736	-3.79	-1.78	0.0372	753	0.851	2.14827	-3.24493	3.04943	-3.1258
295	ROS1	6	-5.79	-2.24	0.0126	296	0.736	-3.72	-1.41	0.08	1407	0.98	2.32073	-3.17467	2.72855	-2.95405
296	NXPE1	6	-5.77	-2.23	0.0129	297	0.75	1.31	0.65	0.744	12795	1	2.66347	-4.44643	-3.89179	1.97359
297	SH3BP5L	6	-5.77	-2.23	0.0129	298	0.748	-2.76	-1.01	0.156	2552	1.05	1.20332	-3.7414	1.62777	-2.04922
298	AGA	6	-5.76	-2.22	0.0131	299	0.754	-2.07	-0.73	0.233	3820	1.05	4.4533	-3.67917	2.9264	-1.11358
299	VSTM4	6	-5.75	-2.22	0.0132	300	0.756	-2.28	-0.82	0.207	3409	1.05	-0.391162	-4.21493	-0.91131	-1.66417
300	ZNF655	5	-5.25	-2.22	0.0133	301	0.759	0.17	0.19	0.577	9749	1.02	1.54266	-5.87842	-3.29804	-0.160702
301	GAP43	4	-4.69	-2.22	0.0133	302	0.757	-1.86	-0.81	0.208	3414	1.05	3.09423	-3.71144	1.48489	-2.1043
302	CDR2L	6	-5.74	-2.22	0.0133	303	0.759	-2.16	-0.77	0.221	3635	1.05	1.15419	-4.73167	-3.49788	-2.575
303	OR5D16	2	-3.31	-2.21	0.0134	304	0.76	-1.08	-0.65	0.258	4251	1.05	0.253821	-2.2299	-1.46837	-1.63754
304	CHD9	6	-5.73	-2.21	0.0134	305	0.758	0.89	0.48	0.685	11722	1.01	1.67166	-3.95727	-1.02061	1.22525
305	COL4A1	6	-5.72	-2.21	0.0136	306	0.764	-6.03	-2.35	0.00938	256	0.631	-0.0639459	-6.95479	-0.087477	-9.704
306	RPAIN	5	-5.22	-2.21	0.0136	307	0.764	-0.56	-0.13	0.447	7454	1.03	0.0263509	-7.32994	-0.671298	-0.542802
307	OAF	6	-5.72	-2.21	0.0136	308	0.762	-0.91	-0.26	0.399	6605	1.04	4.63244	-4.26508	-2.54884	1.52267
308	RBM10	6	-5.71	-2.2	0.0137	309	0.766	3.9	1.71	0.957	16597	0.994	1.06436	-2.93439	-0.417997	2.53898
309	KCNU1	6	-5.71	-2.2	0.0138	310	0.768	-1.56	-0.52	0.3	4925	1.05	1.62876	-4.12457	1.34146	-0.707862
310	PLA2G15	6	-5.7	-2.2	0.0139	311	0.77	-4.62	-1.77	0.0381	767	0.855	0.86749	-4.10958	1.44759	-2.88907
311	DDAH2	6	-5.69	-2.2	0.0141	312	0.776	-0.91	-0.25	0.4	6612	1.04	-3.14444	-5.65877	-0.0807903	-0.563591
312	NCKAP1L	6	-5.69	-2.2	0.0141	313	0.774	1.25	0.63	0.735	12659	1	1.21155	-4.65295	-3.9935	2.3638
313	ALDH16A1	6	-5.69	-2.2	0.0141	314	0.772	0.31	0.25	0.597	10095	1.02	-0.667833	-3.70041	0.662517	-0.0864566
314	MIPOL1	3	-4.02	-2.19	0.0141	315	0.771	1.58	1.03	0.849	14747	0.992	-0.785257	-4.39394	-1.74257	1.58596
315	LEMD3	5	-5.18	-2.19	0.0143	316	0.777	0.08	0.15	0.561	9456	1.02	-1.34182	-4.98135	-0.764123	0.0851113
316	SLC25A14	6	-5.67	-2.19	0.0143	317	0.779	-2.52	-0.91	0.181	2964	1.05	1.69136	-3.8596	1.04462	-2.22309
317	FAM83C	6	-5.67	-2.19	0.0144	318	0.781	3.62	1.6	0.945	16411	0.993	-0.861735	-3.93093	-4.81377	5.64938
318	YY1AP1	3	-4.01	-2.19	0.0144	319	0.78	-0.27	-0.04	0.485	8099	1.03	1.52236	-3.14721	0.303994	-0.0965587
319	IRGQ	6	-5.66	-2.18	0.0145	320	0.781	0.8	0.45	0.672	11469	1.01	2.60937	-3.84808	-3.35057	0.457123
320	CHPF	6	-5.66	-2.18	0.0145	321	0.779	-1.3	-0.41	0.34	5572	1.05	-1.18608	-3.29122	-1.98934	-1.50981
321	CLDN15	6	-5.66	-2.18	0.0145	322	0.778	0.78	0.43	0.668	11402	1.01	-2.44725	-4.37204	-9.79992	-0.486662
322	KLHDC9	6	-5.66	-2.18	0.0145	323	0.776	0.9	0.48	0.686	11731	1.01	-0.344771	-4.53098	-4.24454	1.29293
323	NKX2-5	6	-5.66	-2.18	0.0146	324	0.774	3.71	1.64	0.949	16488	0.992	1.52971	-4.24981	-3.259	3.25549
324	TMCO4	6	-5.65	-2.18	0.0147	325	0.78	-2.49	-0.9	0.183	3004	1.05	0.422832	-6.71172	0.465422	1.09409
325	SAPCD2	2	-3.26	-2.18	0.0147	326	0.779	1.81	1.4	0.92	15997	0.991	2.8425	-1.98342	-0.40528	1.49284
326	XKR6	6	-5.64	-2.18	0.0148	327	0.778	2.06	0.96	0.831	14429	0.993	4.77315	-3.35331	-1.15744	2.56746
327	EIF4B	4	-3.99	-2.18	0.0148	328	0.777	-2.86	-1.54	0.0621	1127	0.95	0.760281	-3.14564	-1.36738	-2.39561
328	SNX4	5	-5.14	-2.17	0.0149	329	0.78	-2.29	-0.91	0.181	2979	1.05	-0.267757	-5.61545	-1.34202	-1.85775
329	AXIN2	6	-5.62	-2.17	0.0151	330	0.787	-2.79	-1.02	0.153	2504	1.05	0.526778	-4.39087	-0.286544	-1.87439
330	CSRP3	3	-3.97	-2.17	0.0151	331	0.786	2.2	1.39	0.918	15957	0.991	0.685684	-4.29636	-2.6386	2.66274
331	NDUFAB1	3	-3.97	-2.16	0.0153	332	0.792	-5.56	-3.1	0.000974	60	0.28	-7.82953	-4.8095	-6.88301	-4.42973
332	PRSS8	6	-5.61	-2.16	0.0153	333	0.793	-1.15	-0.35	0.362	5989	1.04	1.01693	-4.56815	-0.609694	-0.701983
333	ZCRB1	1	-2.29	-2.16	0.0153	334	0.792	-0.81	-0.69	0.244	4012	1.05	0.559352	-1.82207	0.566934	-0.560571
334	FMN1	6	-5.6	-2.16	0.0154	335	0.791	0.18	0.19	0.576	9719	1.02	1.36025	-3.645	0.205098	0.370815
335	TFPT	6	-5.6	-2.16	0.0154	336	0.792	-0.86	-0.23	0.408	6773	1.04	-0.526745	-3.13145	-4.01608	-1.99931
336	TCTEX1D4	4	-4.57	-2.16	0.0155	337	0.79	0.21	0.22	0.587	9928	1.02	1.41247	-2.7631	-0.984599	0.423536
337	PPAN	6	-5.58	-2.15	0.0157	338	0.8	0.2	0.2	0.579	9787	1.02	-5.45228	-6.91997	-5.64813	0.605717
338	SLC19A1	6	-5.58	-2.15	0.0157	339	0.799	-3.44	-1.29	0.0984	1689	1	2.84116	-4.92389	2.22749	-1.37664
339	PLCB2	6	-5.58	-2.15	0.0157	340	0.797	1.51	0.73	0.768	13252	0.999	0.534532	-4.20129	-2.02968	1.23674
340	FXR1	5	-5.09	-2.15	0.0158	341	0.798	0.04	0.13	0.553	9322	1.02	0.568866	-3.31326	1.00027	0.00139111
341	GBP3	3	-3.94	-2.15	0.0159	342	0.801	-1.98	-1.03	0.151	2481	1.05	0.165558	-2.83032	-1.1213	-1.347
342	BSND	6	-5.56	-2.14	0.016	343	0.805	0.41	0.28	0.612	10374	1.02	-0.459483	-3.18903	-4.80061	1.06953
343	RBMX	1	-2.27	-2.14	0.0161	344	0.806	0.9	1.02	0.846	14699	0.992	0.306969	-1.78754	-1.03803	0.892471
344	PDE5A	6	-5.56	-2.14	0.0161	345	0.804	0.81	0.45	0.673	11481	1.01	3.96348	-3.62231	1.18587	0.521673
345	RBP7	3	-3.93	-2.14	0.0162	346	0.807	-0.84	-0.37	0.357	5905	1.04	0.991397	-2.58339	-0.2361	-1.10519
346	RIPPLY2	2	-3.2	-2.14	0.0162	347	0.804	1.47	1.16	0.877	15275	0.99	0.769079	-2.10067	-0.532981	0.976906
347	CA12	6	-5.53	-2.13	0.0165	348	0.816	1.87	0.88	0.811	14040	0.996	0.384409	-6.96797	-0.855841	1.61138
348	KIF15	6	-5.05	-2.13	0.0165	349	0.815	-4.83	-1.86	0.0316	646	0.842	-5.16727	-3.79182	-0.839664	-6.63561
349	FASTKD2	3	-3.91	-2.13	0.0165	350	0.815	1.01	0.7	0.759	13067	1	0.690293	-2.08572	-0.438763	0.736802
350	ACAT1	6	-5.52	-2.13	0.0166	351	0.816	-2.36	-0.85	0.198	3239	1.05	2.30916	-4.51621	0.452851	-2.25463
351	ARHGAP15	4	-4.51	-2.13	0.0167	352	0.816	-3.39	-1.58	0.0569	1054	0.931	0.671078	-5.06804	1.41033	-3.52045
352	SLC39A9	6	-5.52	-2.13	0.0167	353	0.814	2.48	1.13	0.871	15174	0.989	0.92893	-4.10727	-3.02037	2.17615
353	VAX1	6	-5.52	-2.13	0.0167	354	0.814	-7.42	-2.92	0.00174	87	0.346	4.85312	-4.32891	3.87664	-7.84548
354	LSG1	6	-5.52	-2.13	0.0167	355	0.812	0.66	0.39	0.65	11065	1.01	-1.31338	-3.05349	-7.87591	1.63242
355	NDUFB7	4	-4.5	-2.13	0.0168	356	0.813	-2.16	-0.96	0.167	2746	1.05	-0.570219	-3.82583	-0.851386	-1.74336
356	FBXO45	4	-4.5	-2.12	0.0168	357	0.812	0.93	0.58	0.719	12340	1	2.3057	-2.68571	-1.76733	0.930677
357	TMEM121	4	-4.5	-2.12	0.0169	358	0.813	0.78	0.51	0.694	11881	1.01	0.423051	-5.12985	-1.847	0.918987
358	RSPH4A	6	-5.5	-2.12	0.017	359	0.815	-4.59	-1.76	0.0392	785	0.861	2.09991	-4.40885	-1.05768	-3.52658
359	KLRD1	1	-2.25	-2.12	0.017	360	0.813	0.99	1.11	0.867	15115	0.989	0.649981	-1.7843	0.381951	0.597963
360	DEFB135	2	-3.18	-2.12	0.017	361	0.811	-2.44	-1.61	0.0533	1007	0.913	1.61442	-2.04809	0.627213	-1.55906
361	ARHGAP42	4	-4.48	-2.11	0.0174	362	0.827	4.26	2.25	0.988	17070	0.997	2.10785	-3.63468	-5.73781	6.54064
362	C10orf2	6	-5.48	-2.11	0.0174	363	0.825	2.33	1.07	0.858	14919	0.991	-1.15473	-3.94452	-8.80985	3.13874
363	MARCO	6	-5.48	-2.11	0.0174	364	0.825	-0.31	-0.01	0.496	8289	1.03	2.35949	-7.38139	-3.4363	-1.233
364	ZNF473	6	-5.48	-2.11	0.0174	365	0.823	1	0.53	0.701	12015	1.01	-0.0142448	-5.06497	1.97041	0.601525
365	SAMD3	6	-5.48	-2.11	0.0175	366	0.822	-0.27	0.01	0.503	8437	1.03	2.67369	-5.16182	2.23678	-0.247207
366	SEMA4B	6	-5.47	-2.11	0.0175	367	0.821	-0.81	-0.21	0.416	6926	1.03	0.639882	-6.29674	-5.92536	-0.0828978
367	CNBP	6	-5.47	-2.11	0.0175	368	0.821	0.48	0.31	0.623	10597	1.01	0.591779	-7.95101	-1.88646	0.211071
368	HTR5A	5	-4.99	-2.1	0.0177	369	0.825	2.15	1.08	0.861	14971	0.991	2.78224	-2.86894	1.36277	1.23427
369	PLA2G16	6	-5.46	-2.1	0.0177	370	0.823	2.04	0.95	0.829	14395	0.993	-0.266404	-3.78574	0.703342	1.68763
370	SYNDIG1	6	-5.46	-2.1	0.0177	371	0.821	-2.64	-0.96	0.168	2756	1.05	1.49617	-3.1931	3.68288	-2.35966
371	SET	3	-3.86	-2.1	0.0177	372	0.82	0.83	0.59	0.724	12436	1	0.216098	-2.46208	0.152453	0.43943
372	UROD	6	-5.46	-2.1	0.0178	373	0.821	-0.23	0.02	0.509	8551	1.03	-0.367198	-5.92495	-7.69614	0.617613
373	NEK5	6	-5.46	-2.1	0.0178	374	0.821	-0.39	-0.04	0.484	8077	1.03	0.362256	-3.94979	2.55684	0.0509216
374	FAM162B	6	-5.45	-2.1	0.018	375	0.825	2.02	0.94	0.827	14335	0.994	1.35404	-3.4906	1.08924	1.47379
375	HINT3	6	-5.45	-2.1	0.018	376	0.824	1.35	0.67	0.749	12887	1	1.04548	-3.61953	-1.94392	1.50048
376	LRCH4	6	-5.44	-2.1	0.018	377	0.823	-4.35	-1.67	0.048	913	0.905	-4.72142	-7.92662	-7.87988	-3.62716
377	CGN	6	-5.44	-2.09	0.0181	378	0.826	-1.14	-0.35	0.364	6023	1.04	-0.645077	-4.48578	1.02793	-0.893517
378	CEACAM6	2	-3.14	-2.09	0.0181	379	0.825	0.34	0.36	0.639	10866	1.01	0.192778	-2.52456	-0.439359	0.40811
379	LIN9	6	-5.44	-2.09	0.0182	380	0.824	-0.93	-0.27	0.395	6544	1.04	-3.65117	-1.81343	-8.49635	0.816961
380	PADI2	6	-5.43	-2.09	0.0182	381	0.824	4.91	2.13	0.983	17001	0.997	0.402274	-4.21396	-1.93388	3.64458
381	MPZL2	6	-5.43	-2.09	0.0182	382	0.822	-2.91	-1.07	0.141	2340	1.04	1.18249	-3.7467	2.12719	-1.61554
382	MAP1B	6	-5.43	-2.09	0.0183	383	0.824	-2.93	-1.08	0.14	2311	1.04	-2.61281	-7.79229	-0.830928	-2.17584
383	KLHDC4	6	-5.42	-2.09	0.0185	384	0.831	1.61	0.78	0.781	13485	0.999	3.91239	-4.44271	-0.631338	1.23082
384	TAZ	6	-5.41	-2.08	0.0186	385	0.832	-2.41	-0.87	0.192	3149	1.05	0.938881	-3.56042	-0.43754	-1.17866
385	BLOC1S1	6	-5.41	-2.08	0.0186	386	0.831	-0.44	-0.06	0.474	7906	1.03	0.591333	-3.92335	-0.479954	-0.757477
386	BATF3	2	-3.12	-2.08	0.0187	387	0.833	-1.49	-0.94	0.173	2840	1.05	0.764259	-3.38022	1.21934	-1.70141
387	KCNIP3	6	-5.41	-2.08	0.0187	388	0.831	-1.35	-0.44	0.331	5432	1.05	-3.96431	-3.89575	0.431228	0.713374
388	KIAA1279	6	-5.41	-2.08	0.0187	389	0.83	-1.19	-0.37	0.356	5895	1.04	-1.19749	-3.93268	-2.8335	-0.919707
389	SNRNP40	6	-5.41	-2.08	0.0187	390	0.828	-1.26	-0.4	0.346	5666	1.05	-2.16795	-5.19142	-2.15945	-1.30355
390	PCDH7	6	-5.4	-2.08	0.0187	391	0.826	-2.46	-0.89	0.187	3064	1.05	2.40915	-3.70244	1.29366	-1.15752
391	MRGPRX2	4	-4.41	-2.08	0.0188	392	0.826	-0.65	-0.21	0.417	6954	1.03	0.0491054	-3.50579	0.584051	-0.0289797
392	HOXC11	6	-5.4	-2.08	0.0188	393	0.825	-1.11	-0.34	0.369	6101	1.04	-3.09326	-5.57761	-5.21506	0.0119221
393	ASCL4	5	-4.93	-2.08	0.0188	394	0.823	-1.67	-0.63	0.264	4354	1.05	1.02186	-4.27804	-5.26296	-0.706139
394	DLX6	6	-5.4	-2.08	0.0189	395	0.824	-2.38	-0.86	0.196	3203	1.05	-0.476583	-7.08267	-0.433083	-2.43382
395	BCL9	6	-5.39	-2.07	0.019	396	0.829	-0.43	-0.06	0.477	7948	1.03	-0.310416	-4.16305	1.59447	0.295613
396	ELMO1	6	-5.39	-2.07	0.0191	397	0.828	-0.6	-0.13	0.449	7491	1.03	-0.209818	-5.23149	-2.27521	-0.31961
397	SOAT2	6	-5.38	-2.07	0.0191	398	0.829	-0.67	-0.16	0.438	7305	1.03	1.07847	-3.06599	0.88464	0.374132
398	RPS11	1	-2.2	-2.07	0.0192	399	0.827	-0.49	-0.37	0.355	5875	1.04	-0.677565	-2.82433	-1.25245	-0.504174
399	FKRP	6	-5.37	-2.07	0.0193	400	0.834	-5.98	-2.33	0.0099	264	0.646	0.919754	-3.67644	-0.190563	-5.3111
400	MSH4	5	-4.9	-2.07	0.0194	401	0.836	2.39	1.19	0.883	15364	0.99	0.916923	-7.02668	-6.40138	5.96258
401	FAM168A	6	-5.36	-2.06	0.0195	402	0.838	-5.24	-2.03	0.0214	469	0.786	-1.48778	-2.7532	-1.72476	-3.8448
402	GAREM	6	-5.36	-2.06	0.0195	403	0.836	1.94	0.91	0.819	14191	0.995	-0.596998	-3.83492	-1.72737	1.71003
403	TEX14	6	-5.36	-2.06	0.0196	404	0.838	-3.19	-1.19	0.117	1973	1.02	2.24431	-4.69142	2.68648	-1.92995
404	LAMC1	6	-5.36	-2.06	0.0196	405	0.836	2.32	1.07	0.857	14907	0.991	2.58819	-3.89203	-2.67144	2.3433
405	IPO11	6	-5.35	-2.06	0.0197	406	0.836	1.95	0.91	0.82	14201	0.995	-3.05541	-7.38001	-9.95453	2.63692
406	APOO	2	-3.09	-2.06	0.0198	407	0.837	-2.36	-1.56	0.0599	1101	0.937	-0.08198	-2.61412	1.37905	-1.73108
407	FGL2	6	-5.35	-2.06	0.0198	408	0.836	-5.01	-1.93	0.0267	562	0.82	1.54257	-4.48942	3.28191	-2.90497
408	CA10	6	-5.35	-2.06	0.0198	409	0.835	1.64	0.79	0.785	13543	0.999	1.3155	-3.5791	-1.59255	1.22791
409	ATP8B4	6	-5.34	-2.05	0.02	410	0.84	0.13	0.17	0.568	9557	1.02	0.992037	-3.934	1.13705	-0.0624981
410	MOK	6	-5.34	-2.05	0.02	411	0.839	3.82	1.68	0.953	16553	0.993	1.09171	-2.82154	-2.08206	2.36221
411	GNG3	6	-5.34	-2.05	0.0201	412	0.839	2.53	1.15	0.875	15245	0.99	1.63961	-4.4074	-4.25126	2.83388
412	SLC26A6	6	-5.33	-2.05	0.0202	413	0.842	-2.14	-0.76	0.224	3680	1.05	-1.75212	-4.01217	-2.43501	-1.29295
413	PROCR	6	-5.33	-2.05	0.0202	414	0.84	-0.02	0.11	0.543	9153	1.02	0.454395	-3.27954	-0.0860656	-0.509958
414	FXYD7	3	-3.77	-2.05	0.0202	415	0.839	-3.69	-2.02	0.0219	480	0.787	0.426345	-2.35123	2.53668	-2.15289
415	UBE2R2	6	-5.32	-2.05	0.0203	416	0.841	1.7	0.81	0.792	13680	0.997	-1.83218	-5.92324	-4.39131	2.37245
416	UBE3C	6	-5.32	-2.05	0.0204	417	0.842	1.23	0.62	0.733	12613	1	2.87312	-3.4243	-0.046951	1.4307
417	NR1D1	6	-5.31	-2.04	0.0205	418	0.845	2.49	1.14	0.872	15188	0.99	0.21263	-5.09861	-7.35477	4.39673
418	TSSK4	6	-5.31	-2.04	0.0206	419	0.846	-2.42	-0.87	0.191	3127	1.05	0.181498	-5.24017	-1.19938	-1.86424
419	SCAP	6	-4.85	-2.04	0.0206	420	0.844	0.22	0.21	0.581	9837	1.02	-4.15534	-8.11749	-10.284	-0.537045
420	RBP3	6	-5.3	-2.04	0.0207	421	0.846	1.44	0.71	0.76	13096	1	-0.795739	-3.59564	-4.00997	0.972597
421	CALHM2	6	-5.3	-2.04	0.0208	422	0.848	-0.55	-0.11	0.457	7631	1.03	0.616511	-3.11778	-1.73168	-0.44839
422	PSRC1	6	-5.3	-2.04	0.0208	423	0.849	1.09	0.56	0.713	12227	1.01	-0.422472	-7.37863	-5.10798	1.80446
423	PLAC1	3	-3.74	-2.04	0.0209	424	0.85	0.36	0.32	0.627	10667	1.01	1.85349	-2.07974	0.823004	0.326994
424	CYTH1	6	-5.29	-2.03	0.021	425	0.85	0.37	0.27	0.606	10287	1.02	2.55788	-4.29936	-1.38104	0.346208
425	SYNJ2	6	-5.29	-2.03	0.021	426	0.848	-3.52	-1.32	0.0927	1605	0.996	2.57723	-3.26943	2.36304	-1.58429
426	PLEKHG5	6	-5.29	-2.03	0.021	427	0.847	2.35	1.08	0.859	14950	0.991	1.02219	-2.85746	-0.352136	1.67911
427	BRCA2	6	-5.29	-2.03	0.021	428	0.846	0.11	0.16	0.564	9514	1.02	-0.618849	-3.45874	-2.21146	-0.623203
428	PEBP4	6	-5.29	-2.03	0.021	429	0.845	0.94	0.5	0.692	11838	1.01	1.52633	-4.10991	-2.17712	2.36058
429	IL18R1	5	-4.82	-2.03	0.0211	430	0.845	-0.79	-0.24	0.406	6714	1.04	1.78915	-2.97612	-1.00463	-0.733423
430	ZKSCAN5	6	-5.28	-2.03	0.0211	431	0.844	-0.24	0.02	0.508	8526	1.03	-3.40804	-4.43999	-1.84213	-3.63368e-05
431	L3MBTL1	6	-5.28	-2.03	0.0212	432	0.847	0.01	0.12	0.549	9255	1.02	0.83441	-3.64369	-2.72501	0.879625
432	RNF149	6	-5.28	-2.03	0.0212	433	0.845	-3.91	-1.48	0.0689	1239	0.959	1.52654	-6.283	-4.71951	-3.84266
433	IFI16	6	-5.27	-2.03	0.0213	434	0.845	-0.17	0.05	0.519	8719	1.03	2.75317	-4.6249	-3.56665	0.365981
434	NIPAL2	3	-3.73	-2.03	0.0213	435	0.843	-3.71	-2.03	0.0212	465	0.786	0.800091	-2.41612	1.14803	-2.32121
435	GUCY1B3	6	-5.27	-2.03	0.0213	436	0.844	1.64	0.79	0.785	13556	0.998	4.29235	-3.60419	-0.465804	1.15711
436	KCND2	6	-5.27	-2.02	0.0215	437	0.847	2.62	1.19	0.882	15358	0.99	0.564986	-5.86405	-2.56939	2.38985
437	TRABD2B	6	-5.27	-2.02	0.0215	438	0.845	-3.99	-1.52	0.0649	1173	0.953	0.824218	-4.46358	3.31881	-2.47853
438	KLHL18	6	-5.26	-2.02	0.0215	439	0.846	-2.05	-0.72	0.235	3857	1.05	2.13443	-3.06804	0.202849	-1.84765
439	RADIL	6	-5.26	-2.02	0.0216	440	0.845	1.89	0.89	0.814	14083	0.996	2.88895	-3.00328	-3.24233	2.10979
440	TMEM91	6	-5.26	-2.02	0.0216	441	0.844	-0.31	-0.01	0.496	8287	1.03	-1.22795	-4.33399	-0.0949374	0.226805
441	NRM	6	-5.26	-2.02	0.0216	442	0.842	0.83	0.46	0.676	11549	1.01	4.14806	-3.66197	1.04311	0.435485
442	HTR1E	5	-4.79	-2.02	0.0218	443	0.847	-0.45	-0.09	0.466	7774	1.03	0.41333	-5.64803	-1.5047	-0.00123518
443	TTC34	6	-5.25	-2.02	0.0218	444	0.845	-5.14	-1.99	0.0235	508	0.797	1.7636	-6.57283	3.28851	-3.80274
444	PARP10	6	-5.25	-2.02	0.0218	445	0.844	-2.62	-0.95	0.17	2779	1.05	3.48577	-2.86669	-0.278037	-2.93818
445	KIAA0319L	6	-5.25	-2.02	0.0218	446	0.842	0.91	0.49	0.688	11773	1.01	0.908581	-3.25548	-4.68759	1.93711
446	TRAM1	2	-3.03	-2.02	0.0219	447	0.845	0.96	0.8	0.788	13610	0.998	1.5354	-1.61556	-0.313593	0.584882
447	KCNQ4	6	-5.24	-2.02	0.0219	448	0.843	1.29	0.65	0.741	12750	1	2.29215	-3.6643	0.18065	0.813314
448	NT5C1B	6	-5.23	-2.01	0.0222	449	0.851	3.58	1.58	0.943	16385	0.992	0.0392026	-3.82187	-4.80024	5.11327
449	C3orf55	1	-2.14	-2.01	0.0222	450	0.85	0.19	0.31	0.622	10577	1.01	1.46253	-1.69719	0.357936	0.162282
450	ANKK1	6	-5.23	-2.01	0.0222	451	0.85	2.09	0.97	0.834	14484	0.993	-2.67126	-8.591	-3.35727	3.31843
451	IDS	6	-5.23	-2.01	0.0223	452	0.85	-1.84	-0.64	0.262	4306	1.05	1.97103	-3.95918	0.0530103	-1.18449
452	ARHGEF6	6	-5.22	-2.01	0.0224	453	0.852	1.51	0.73	0.768	13257	0.999	1.10376	-3.37136	-0.531937	1.54461
453	GPR3	5	-4.77	-2.01	0.0224	454	0.85	0.49	0.34	0.631	10737	1.01	0.32087	-6.73049	1.11798	-2.90324
454	TBL1XR1	4	-4.26	-2.01	0.0225	455	0.851	-2.92	-1.35	0.0893	1548	0.994	0.217306	-3.12285	-1.99356	-4.08828
455	WBSCR17	6	-5.22	-2.01	0.0225	456	0.849	-4.58	-1.76	0.0396	793	0.86	0.101612	-3.79123	-0.158228	-4.7956
456	HSPA5	1	-2.13	-2	0.0225	457	0.849	0.23	0.35	0.635	10801	1.01	-0.842435	-4.09008	-3.11175	0.307471
457	FAM151B	6	-5.22	-2	0.0225	458	0.847	-1.23	-0.38	0.35	5768	1.05	2.61819	-6.19808	-3.12988	-3.27198
458	ZNF112	5	-4.76	-2	0.0225	459	0.846	2.35	1.17	0.879	15315	0.99	0.920232	-3.5733	-3.03267	2.22979
459	MFAP3L	5	-4.76	-2	0.0225	460	0.845	-1.53	-0.57	0.284	4678	1.05	-0.262326	-5.95369	1.0317	-1.20669
460	NYNRIN	6	-5.21	-2	0.0226	461	0.844	-1.86	-0.64	0.26	4288	1.05	3.32769	-4.48925	-2.58534	-0.865636
461	DAZAP1	6	-5.21	-2	0.0226	462	0.843	1.53	0.74	0.772	13319	0.998	0.725565	-3.77135	-3.67614	4.78206
462	MX1	6	-5.21	-2	0.0226	463	0.843	-0.22	0.03	0.51	8564	1.03	-0.482727	-4.30513	2.56947	-0.103552
463	USP29	4	-4.25	-2	0.0226	464	0.841	-4.02	-1.9	0.0287	597	0.829	1.39746	-3.0227	-1.62375	-3.24722
464	PIGF	2	-3.01	-2	0.0227	465	0.84	3.45	2.56	0.995	17171	0.999	-0.850466	-2.92437	-3.83876	4.28166
465	COL6A6	6	-5.21	-2	0.0227	466	0.839	0.4	0.28	0.611	10363	1.02	-1.9236	-5.97063	2.70218	0.433921
466	SRPK3	6	-5.21	-2	0.0227	467	0.837	1.64	0.79	0.785	13542	0.999	3.62236	-4.95199	-8.31756	1.86
467	UBR2	6	-5.21	-2	0.0227	468	0.836	2.33	1.07	0.858	14918	0.991	1.31409	-7.03783	-3.03015	2.50447
468	TRAPPC3	6	-5.21	-2	0.0227	469	0.834	-0.47	-0.08	0.47	7830	1.03	0.16006	-6.71244	-9.85104	1.14778
469	DNAJB14	3	-3.68	-2	0.0229	470	0.84	-4.49	-2.48	0.00652	190	0.591	-0.0564844	-2.44549	-1.17748	-3.69553
470	KRTAP19-8	1	-2.12	-2	0.0229	471	0.839	-0.65	-0.54	0.295	4853	1.05	0	-1.37969	0.649243	-0.33169
471	PGPEP1	6	-5.19	-1.99	0.0232	472	0.846	-1.91	-0.66	0.253	4170	1.05	-0.735404	-4.77422	-1.14097	-2.9941
472	CHMP1A	6	-5.19	-1.99	0.0232	473	0.844	2.92	1.31	0.905	15755	0.99	1.26856	-3.91765	-1.05942	2.75095
473	VSIG8	6	-5.19	-1.99	0.0232	474	0.843	4.04	1.77	0.962	16689	0.993	2.61361	-3.5923	-3.05413	5.03287
474	MUC5B	6	-5.18	-1.99	0.0232	475	0.843	-8.21	-3.24	0.000593	45	0.227	-0.0380079	-5.45412	2.71999	-5.3741
475	NDUFA11	6	-5.18	-1.99	0.0233	476	0.844	0.54	0.34	0.633	10778	1.01	-0.417767	-1.47083	-0.107139	0.702513
476	NFKB2	6	-5.18	-1.99	0.0233	477	0.843	0.23	0.21	0.583	9869	1.02	0.711247	-3.45094	-4.39802	0.306439
477	LAMTOR5	5	-4.73	-1.99	0.0233	478	0.842	-6.31	-2.71	0.00333	122	0.471	1.40369	-3.67616	-0.256567	-6.97143
478	TECTA	6	-5.17	-1.99	0.0235	479	0.845	0.94	0.5	0.692	11842	1.01	1.38097	-3.44403	1.10606	0.981043
479	CPA4	6	-5.17	-1.99	0.0235	480	0.846	-2.76	-1.01	0.156	2546	1.05	2.19174	-5.24821	-0.992896	-1.76006
480	MAP7	6	-5.16	-1.98	0.0237	481	0.848	2.98	1.33	0.909	15823	0.99	1.50541	-3.63406	-6.12213	3.53589
481	HSF1	6	-5.16	-1.98	0.0237	482	0.848	-3.98	-1.51	0.0653	1181	0.952	0.532755	-3.88678	3.02385	-3.09828
482	USF1	6	-5.16	-1.98	0.0237	483	0.847	-1.58	-0.53	0.298	4877	1.05	0.891746	-4.24037	-0.495003	-0.830127
483	TMED8	6	-5.16	-1.98	0.0239	484	0.849	-1.77	-0.61	0.272	4443	1.05	1.24429	-3.75184	1.17722	-0.826732
484	TONSL	6	-5.16	-1.98	0.0239	485	0.848	-0.84	-0.23	0.41	6827	1.04	-11.1998	-1.22626	-16.8122	3.60665
485	CENPB	6	-5.15	-1.98	0.0239	486	0.847	-6.87	-2.69	0.00352	128	0.474	-1.85143	-3.98463	-4.53332	-4.53765
486	PDE2A	6	-5.15	-1.98	0.024	487	0.848	0.62	0.37	0.644	10976	1.01	0.890243	-3.04978	-4.71587	0.729326
487	NKIRAS2	6	-5.15	-1.98	0.024	488	0.848	0.85	0.47	0.679	11607	1.01	0.148301	-3.88748	-3.61858	-3.73133
488	SLC25A43	6	-5.15	-1.98	0.024	489	0.848	-1.45	-0.48	0.316	5216	1.05	2.10273	-2.6227	0.0257831	-4.02015
489	PLEKHG4B	6	-5.15	-1.98	0.0241	490	0.847	-1.11	-0.34	0.367	6079	1.04	2.76618	-3.2228	0.0329234	-0.834731
490	C10orf90	6	-5.14	-1.98	0.0241	491	0.847	-0.65	-0.15	0.44	7351	1.03	-1.24556	-1.74786	1.52618	-3.14656
491	PLEKHA6	6	-5.14	-1.97	0.0242	492	0.849	1.29	0.65	0.741	12745	1	0.0300456	-4.20828	0.523516	1.10079
492	GLO1	2	-2.97	-1.97	0.0242	493	0.847	0.76	0.66	0.745	12821	1	0.0673159	-1.91068	0.119473	0.510351
493	SESN2	6	-5.13	-1.97	0.0244	494	0.85	3.65	1.61	0.946	16438	0.992	4.20377	-3.78693	-4.44159	3.9677
494	SLC39A3	6	-5.13	-1.97	0.0244	495	0.85	0.47	0.31	0.621	10555	1.01	2.45336	-3.20319	-0.0421189	0.395828
495	ACSL4	6	-5.13	-1.97	0.0246	496	0.854	-1.43	-0.47	0.319	5263	1.05	0.642496	-3.17034	-2.82606	-1.22481
496	OR6C68	1	-2.09	-1.97	0.0246	497	0.852	0.89	1.01	0.845	14660	0.993	1.79973	-1.63331	-6.25092	4.61085
497	ESRRB	6	-5.12	-1.97	0.0246	498	0.851	1.13	0.58	0.718	12316	1.01	2.16628	-3.98155	0.276678	0.438592
498	TBATA	6	-5.12	-1.97	0.0246	499	0.851	-0.69	-0.16	0.435	7251	1.03	2.17652	-3.24007	-0.386256	-0.299873
499	LEMD1	2	-2.96	-1.97	0.0246	500	0.85	0.73	0.64	0.738	12695	1	0.0443967	-2.17269	-0.425466	0.539405
500	BUB1	6	-5.12	-1.97	0.0247	501	0.848	0.92	0.5	0.69	11803	1.01	0.507773	-5.30773	-0.392694	1.06352
501	METRN	6	-5.12	-1.96	0.0248	502	0.85	3.46	1.53	0.937	16276	0.992	3.16409	-3.48112	-2.54366	2.90341
502	PSMB3	4	-4.18	-1.96	0.0248	503	0.85	-0.73	-0.25	0.403	6668	1.04	-3.0202	-2.50653	-2.93114	-0.221251
503	EPS8L1	6	-5.11	-1.96	0.025	504	0.856	0.19	0.19	0.577	9751	1.02	0.778328	-3.72326	-0.186558	-0.0694538
504	SIX5	6	-5.1	-1.96	0.0252	505	0.862	1.15	0.59	0.722	12389	1	0.418182	-4.61049	-1.90863	0.92964
505	ABCB9	6	-5.1	-1.96	0.0253	506	0.86	-3.78	-1.43	0.0764	1362	0.967	-3.29423	-3.73665	-0.641223	-2.19083
506	FGF18	6	-5.09	-1.95	0.0253	507	0.86	1.03	0.54	0.704	12077	1.01	1.54466	-3.55637	-2.39258	1.87453
507	C12orf52	6	-5.09	-1.95	0.0255	508	0.864	1.81	0.86	0.805	13918	0.997	-0.0109147	-3.34791	-3.11138	1.65817
508	PDCL	6	-5.09	-1.95	0.0255	509	0.863	-2.18	-0.77	0.219	3601	1.05	-1.8111	-3.9528	-3.68717	-1.62533
509	SORT1	6	-5.08	-1.95	0.0256	510	0.864	-2.76	-1.01	0.155	2540	1.05	-0.12353	-3.69172	-0.145641	-2.15433
510	RNF24	2	-2.93	-1.95	0.0256	511	0.862	0.01	0.13	0.55	9281	1.02	1.83622	-1.82037	-1.16805	0.0622503
511	UPF3B	6	-5.08	-1.95	0.0256	512	0.862	1.2	0.61	0.728	12507	1	1.14928	-3.75124	0.264858	1.55278
512	LRRC61	5	-4.64	-1.95	0.0256	513	0.861	-5.1	-2.17	0.0151	358	0.726	2.07036	-7.67931	1.56818	-4.50056
513	CYB561A3	6	-5.08	-1.95	0.0257	514	0.861	0.44	0.3	0.617	10474	1.02	1.90655	-3.7989	-0.782766	0.36098
514	PMVK	6	-5.08	-1.95	0.0257	515	0.861	2.24	1.03	0.849	14760	0.992	-4.50526	-4.45138	-7.03691	2.16954
515	GAL3ST2	6	-5.07	-1.94	0.0259	516	0.865	1.13	0.58	0.718	12320	1.01	-1.85397	2.45801	-3.91839	1.15108
516	C4orf45	1	-2.07	-1.94	0.026	517	0.868	-0.77	-0.66	0.256	4221	1.05	1.45963	-1.41253	1.01531	-0.536328
517	MUL1	6	-5.05	-1.94	0.0263	518	0.874	2.1	0.97	0.835	14498	0.993	-3.52983	-0.387646	-0.524809	2.39708
518	CYP21A2	1	-2.06	-1.94	0.0263	519	0.873	1.12	1.24	0.892	15525	0.99	1.62735	-1.62574	-0.308548	1.37973
519	MLX	6	-5.05	-1.94	0.0264	520	0.874	0.04	0.13	0.553	9319	1.02	-3.05921	-3.84656	-2.43316	-0.672155
520	HOXC4	6	-5.05	-1.94	0.0265	521	0.875	0.2	0.2	0.578	9775	1.02	-1.85904	-4.48172	-0.311148	-0.241861
521	RFX2	6	-5.04	-1.93	0.0267	522	0.881	-0.04	0.1	0.54	9106	1.02	1.23005	-5.3937	0.527471	0.473159
522	KRT81	4	-4.11	-1.93	0.0267	523	0.881	2.85	1.55	0.939	16307	0.992	0.837483	-4.55799	-1.98516	2.52699
523	SMC3	6	-5.03	-1.93	0.0268	524	0.881	-0.63	-0.14	0.445	7415	1.03	-1.3443	-3.87903	-1.99027	-0.636547
524	LRRTM2	4	-4.11	-1.93	0.0268	525	0.881	0.17	0.2	0.58	9806	1.02	0.602857	-3.34299	-2.39932	0.851714
525	KIAA1462	6	-5.03	-1.93	0.0269	526	0.883	-3.16	-1.17	0.12	2013	1.03	2.59344	-3.00098	0.410453	-1.82567
526	C1orf229	3	-3.55	-1.93	0.027	527	0.883	-1.22	-0.59	0.277	4552	1.05	1.04055	-2.62356	-0.942618	-2.39027
527	DVL1	6	-5.02	-1.92	0.0272	528	0.889	0.42	0.29	0.614	10408	1.02	0.0379223	-3.58936	-2.0751	0.254144
528	KRT3	6	-5.01	-1.92	0.0273	529	0.89	-0.24	0.02	0.507	8516	1.03	1.38423	-4.56883	-6.63234	0.00804417
529	MKI67	6	-5.01	-1.92	0.0273	530	0.888	-2.74	-1	0.158	2593	1.05	1.07872	-3.00484	-2.24955	-2.30909
530	FAM92B	6	-5.01	-1.92	0.0274	531	0.889	-2.46	-0.89	0.187	3060	1.05	2.86461	-3.11731	2.19697	-1.43022
531	XPA	4	-4.09	-1.92	0.0274	532	0.888	0.92	0.58	0.718	12301	1.01	-2.38648	-5.39798	1.46787	0.324923
532	APOLD1	5	-4.57	-1.92	0.0275	533	0.889	3.65	1.75	0.96	16667	0.993	1.04101	-5.82918	-3.23884	3.27365
533	SHANK2	6	-5.01	-1.92	0.0275	534	0.887	-2.97	-1.1	0.136	2252	1.04	-1.96054	-5.14626	0.306503	-2.55722
534	ZBTB24	6	-5	-1.92	0.0276	535	0.889	-2.01	-0.71	0.24	3954	1.05	0.84069	-3.51558	1.31193	-1.51206
535	CEP68	6	-5	-1.92	0.0276	536	0.887	-0.02	0.11	0.544	9171	1.02	0.607504	-4.47703	-2.01831	0.386237
536	MAFB	6	-5	-1.92	0.0276	537	0.886	5.5	2.37	0.991	17109	0.998	1.19804	-3.62486	-1.06524	4.75383
537	ZNF664	1	-2.04	-1.92	0.0277	538	0.888	-0.18	-0.06	0.475	7917	1.03	0.284383	-1.59289	-0.0418475	-0.153635
538	PRKAG3	6	-4.99	-1.91	0.0278	539	0.888	1.32	0.66	0.744	12810	1	0.382287	-3.94149	-1.50295	1.60674
539	PSMD7	3	-3.53	-1.91	0.0278	540	0.887	1.78	1.15	0.875	15231	0.99	-0.678228	-3.46612	1.18873	1.59627
540	PRKCI	3	-3.53	-1.91	0.0278	541	0.887	-0.54	-0.19	0.423	7061	1.03	-0.458351	-2.73435	-0.403671	-0.314241
541	FAM178B	6	-4.99	-1.91	0.0279	542	0.887	2.11	0.98	0.836	14521	0.993	-3.10164	-5.08753	-2.06016	2.79391
542	ZNF324B	6	-4.99	-1.91	0.028	543	0.888	-3.68	-1.39	0.0822	1432	0.99	0.503508	-3.54525	1.84893	-3.73235
543	ZNF662	3	-3.53	-1.91	0.028	544	0.886	-4.93	-2.74	0.00312	117	0.459	2.31657	-2.35982	1.16998	-3.74484
544	OSBPL2	6	-4.99	-1.91	0.028	545	0.885	3.42	1.52	0.935	16246	0.992	-0.687777	-3.17505	-5.53753	3.92404
545	DPYSL4	6	-4.99	-1.91	0.028	546	0.885	4.5	1.96	0.975	16870	0.996	1.2512	-2.82293	-4.10717	3.7698
546	ASB5	6	-4.98	-1.91	0.0281	547	0.884	-1.95	-0.68	0.248	4073	1.05	0.921863	-7.17077	0.573204	-1.63892
547	CCNG2	3	-3.52	-1.91	0.0281	548	0.885	-0.01	0.11	0.544	9176	1.02	0.312819	-3.05503	1.59491	-0.0285572
548	LRP11	6	-4.97	-1.91	0.0283	549	0.888	-0.53	-0.1	0.46	7680	1.03	2.34027	-2.98433	0.18503	-0.0697491
549	KCTD20	6	-4.97	-1.91	0.0283	550	0.887	-2.87	-1.06	0.145	2398	1.04	2.25879	-3.78544	0.131993	-2.7632
550	ESPNL	6	-4.97	-1.9	0.0284	551	0.888	-4.14	-1.58	0.0572	1061	0.929	1.83709	-3.57751	3.10424	-3.36934
551	CDR1	3	-3.51	-1.9	0.0285	552	0.89	0.59	0.46	0.676	11534	1.01	1.29474	-2.26242	1.07222	0.370739
552	FGF23	6	-4.97	-1.9	0.0285	553	0.889	-5.56	-2.16	0.0155	365	0.73	0.793381	-3.36153	2.4074	-3.38546
553	CPEB3	6	-4.96	-1.9	0.0286	554	0.891	0.22	0.21	0.582	9838	1.02	1.6212	-3.09483	-1.45088	0.0910274
554	CD163L1	6	-4.96	-1.9	0.0287	555	0.892	-0.11	0.07	0.529	8914	1.02	0.0473681	-3.07196	0.278611	0.469529
555	EZH1	6	-4.96	-1.9	0.0287	556	0.891	-2.59	-0.94	0.173	2841	1.05	0.232167	-4.82652	1.46561	-1.72654
556	LIMS2	6	-4.95	-1.9	0.0288	557	0.892	-3.27	-1.22	0.111	1864	1.03	0.641579	-5.0068	-0.984702	-2.74408
557	PDK3	6	-4.95	-1.9	0.0289	558	0.892	0.51	0.33	0.627	10677	1.01	2.06396	-2.96595	0.662656	0.608023
558	FAM171B	6	-4.95	-1.9	0.0289	559	0.89	3.05	1.36	0.914	15897	0.991	3.00474	-4.26949	-8.3712	8.25374
559	DDX10	2	-2.86	-1.9	0.0289	560	0.889	0.26	0.3	0.619	10505	1.01	0.172927	-2.57081	-1.08662	0.375188
560	ZNF280A	4	-4.04	-1.9	0.0289	561	0.888	-2.27	-1.02	0.154	2522	1.05	0.831952	-3.62198	-0.125633	-1.68381
561	POLR3E	6	-4.95	-1.9	0.0289	562	0.887	-2.79	-1.03	0.152	2498	1.05	-4.35605	-5.73001	-2.67334	-1.34469
562	LRFN3	6	-4.95	-1.9	0.0289	563	0.886	0.87	0.47	0.681	11655	1.01	4.88578	-2.91262	0.55312	1.38548
563	C15orf32	6	-4.95	-1.9	0.029	564	0.886	-2.38	-0.85	0.196	3215	1.05	3.07737	-3.5374	3.20737	-2.35816
564	FGF9	6	-4.95	-1.9	0.029	565	0.885	-0.44	-0.06	0.474	7904	1.03	0.62064	-3.48984	1.80548	-0.446339
565	CAV2	6	-4.95	-1.9	0.029	566	0.884	0.51	0.32	0.627	10676	1.01	-0.767065	-2.42556	-4.69154	1.15974
566	PLAGL1	5	-4.51	-1.89	0.0291	567	0.885	-2.27	-0.9	0.184	3023	1.05	-1.52231	-3.57249	-2.52437	-2.46485
567	CUTC	6	-4.94	-1.89	0.0292	568	0.886	1.44	0.71	0.76	13083	1	-1.1034	-3.17343	-1.51339	0.631086
568	QRSL1	3	-3.49	-1.89	0.0292	569	0.885	2.33	1.46	0.928	16137	0.991	-5.0881	-3.78504	-10.1489	1.08955
569	ANKRD37	5	-4.51	-1.89	0.0293	570	0.885	-2.24	-0.89	0.188	3075	1.05	0.558038	-3.61038	3.26746	-1.75994
570	CCL13	1	-2.02	-1.89	0.0293	571	0.884	1.25	1.37	0.914	15903	0.991	0.375454	-1.35168	-3.05511	1.44456
571	SETD7	6	-4.94	-1.89	0.0293	572	0.884	-1.26	-0.4	0.345	5648	1.05	0.063711	-6.35361	1.86571	-0.196439
572	LYG1	5	-4.5	-1.89	0.0294	573	0.883	3.35	1.62	0.947	16455	0.992	-0.100312	-3.55163	-2.46566	3.02222
573	BEND3	6	-4.93	-1.89	0.0294	574	0.882	1.9	0.89	0.814	14098	0.996	2.25163	-3.76511	-2.71892	1.35759
574	INHBE	6	-4.93	-1.89	0.0295	575	0.883	-1.25	-0.39	0.347	5694	1.05	-7.59375	-4.52363	-10.064	3.83717
575	C17orf105	4	-4.03	-1.89	0.0295	576	0.883	4.14	2.19	0.986	17045	0.997	-1.0271	-1.64802	-3.96555	4.0619
576	HPCAL1	4	-4.02	-1.89	0.0296	577	0.886	0.07	0.15	0.56	9443	1.02	-0.0409805	-5.75582	-1.97664	3.08922
577	CRIPAK	2	-2.84	-1.89	0.0297	578	0.885	2.09	1.6	0.945	16413	0.993	1.75958	-1.95454	0.288138	1.76098
578	CAPN7	6	-4.92	-1.88	0.0297	579	0.886	1.63	0.78	0.784	13524	0.999	-0.79269	-4.92151	-1.81754	1.14841
579	RASSF2	6	-4.92	-1.88	0.0298	580	0.884	-0.9	-0.25	0.4	6623	1.04	1.68228	-3.01197	1.56303	-0.475931
580	FMN2	6	-4.92	-1.88	0.0298	581	0.885	-1.06	-0.32	0.375	6222	1.04	-0.216048	-4.5076	0.707208	-0.82604
581	ARAP3	6	-4.92	-1.88	0.0298	582	0.884	2.11	0.98	0.836	14520	0.992	1.86785	-2.80817	0.585388	0.210955
582	SLC35D2	3	-3.48	-1.88	0.0299	583	0.883	-5.61	-3.13	0.000877	58	0.261	0.395773	-2.839	0.446305	-3.75972
583	GPR68	5	-4.48	-1.88	0.03	584	0.887	0.89	0.51	0.697	11937	1.01	0.503949	-2.77299	-2.92382	1.35771
584	FBXW8	6	-4.91	-1.88	0.0301	585	0.888	0.26	0.22	0.589	9958	1.02	-0.644233	-3.46036	-1.5578	0.216538
585	CD79A	6	-4.91	-1.88	0.0301	586	0.887	-1.75	-0.6	0.275	4492	1.05	-3.29447	-5.56773	0.704755	-0.765812
586	EMILIN1	6	-4.9	-1.88	0.0302	587	0.886	-2.4	-0.87	0.193	3166	1.05	4.80565	-4.82928	1.11493	-1.59872
587	E2F3	5	-4.47	-1.88	0.0303	588	0.888	-4.33	-1.83	0.0339	689	0.849	2.00395	-6.89785	-0.248426	-3.3346
588	AIFM3	6	-4.9	-1.88	0.0303	589	0.888	1.89	0.89	0.813	14073	0.996	0.0183137	-3.674	-1.67504	1.51596
589	FAM57A	6	-4.9	-1.87	0.0304	590	0.889	2.05	0.95	0.83	14407	0.993	0.6812	-2.87864	-1.90263	2.35505
590	MGME1	3	-3.46	-1.87	0.0305	591	0.888	0.6	0.46	0.678	11580	1.01	1.73187	-1.90489	0.0477888	0.803538
591	TRIML1	6	-4.89	-1.87	0.0306	592	0.89	0.37	0.27	0.606	10272	1.02	1.27752	-3.13454	-1.29941	0.801647
592	SMAP1	6	-4.89	-1.87	0.0307	593	0.891	-1.47	-0.48	0.314	5177	1.05	-2.71598	-2.87717	1.17883	-0.958325
593	MYH6	6	-4.88	-1.87	0.0307	594	0.892	3.61	1.6	0.945	16406	0.993	2.12359	-2.9747	0.533948	2.58964
594	PDHB	6	-4.88	-1.87	0.0308	595	0.892	0.55	0.34	0.634	10784	1.01	3.33655	-4.53944	-0.790945	0.814445
595	SEC22C	6	-4.88	-1.87	0.0308	596	0.89	-4.46	-1.71	0.044	861	0.88	0.442259	-3.66871	1.29918	-4.26762
596	ZNF184	1	-1.99	-1.87	0.0308	597	0.889	1.14	1.26	0.897	15614	0.99	0.210064	-1.74576	-1.62316	1.1096
597	OGG1	6	-4.88	-1.87	0.0309	598	0.891	1.34	0.67	0.747	12861	1	3.0297	-3.37046	-3.22108	0.977045
598	APOL4	5	-4.45	-1.87	0.0309	599	0.891	2.21	1.11	0.866	15083	0.99	-0.186055	-2.79438	-1.89741	1.94569
599	ERLIN2	6	-4.88	-1.87	0.031	600	0.89	1.69	0.81	0.79	13658	0.997	2.37081	-1.55289	-1.70582	2.19768
600	GCNT6	6	-4.87	-1.87	0.0311	601	0.891	-2.41	-0.87	0.193	3156	1.05	0.829277	-3.39882	2.20024	-1.51167
601	MSRB3	6	-4.87	-1.87	0.0311	602	0.89	-0.98	-0.28	0.389	6414	1.04	-2.47938	-3.74678	0.984327	-0.828683
602	AMER3	6	-4.87	-1.86	0.0311	603	0.889	-2.5	-0.91	0.183	2998	1.05	-1.18426	-3.81546	0.939395	-1.61069
603	HMGN2	1	-1.99	-1.86	0.0311	604	0.888	0.48	0.6	0.726	12463	1	0.716295	-1.10093	-0.98801	0.366249
604	TFAP2A	6	-4.87	-1.86	0.0312	605	0.889	-1.03	-0.3	0.38	6294	1.04	2.38868	-3.31041	1.63931	-0.675676
605	SNX19	4	-3.97	-1.86	0.0312	606	0.888	-1.52	-0.65	0.259	4268	1.05	1.30519	-2.5821	-0.3003	-1.07761
606	MED9	5	-4.44	-1.86	0.0312	607	0.887	-3.72	-1.55	0.0605	1109	0.94	-6.50177	-8.02963	-2.90124	-4.72771
607	CLCN7	6	-4.87	-1.86	0.0312	608	0.885	3.29	1.46	0.928	16132	0.992	2.15862	-3.36161	-3.5118	3.04956
608	CUL9	6	-4.86	-1.86	0.0313	609	0.886	1.68	0.81	0.79	13651	0.997	-0.313602	-5.62881	-3.22245	1.34831
609	MT1E	1	-1.99	-1.86	0.0314	610	0.886	-0.91	-0.8	0.212	3496	1.05	0.779554	-0.939797	0.0794068	-0.471563
610	SUN1	6	-4.86	-1.86	0.0314	611	0.886	-4.86	-1.87	0.0306	631	0.837	2.39115	-2.83929	-0.828345	-4.16996
611	HSF2BP	6	-4.86	-1.86	0.0315	612	0.887	0.48	0.32	0.624	10606	1.01	2.12267	-2.9332	-1.30586	-1.35942
612	ODF3L1	6	-4.86	-1.86	0.0315	613	0.886	2.27	1.05	0.852	14820	0.991	-3.4754	-2.98795	-1.09424	1.45175
613	POLR2E	6	-4.86	-1.86	0.0315	614	0.885	0.84	0.46	0.678	11586	1.01	-11.7232	-5.47744	-10.0732	2.42869
614	GRK1	6	-4.85	-1.86	0.0317	615	0.888	0.74	0.42	0.663	11313	1.01	0.365285	-2.88086	0.653815	0.569098
615	TRAF3IP1	6	-4.85	-1.86	0.0317	616	0.887	-0.82	-0.22	0.414	6895	1.03	1.49535	-2.93887	0.327929	-0.471177
616	ACRC	6	-4.85	-1.86	0.0318	617	0.887	-4.26	-1.62	0.0521	982	0.914	0.894188	-2.74892	4.41268	-1.96949
617	DHX8	6	-4.85	-1.86	0.0318	618	0.886	-2.18	-0.78	0.219	3597	1.05	-5.17437	-5.43421	-8.04518	1.8512
618	MRM1	6	-4.85	-1.86	0.0318	619	0.885	1.97	0.92	0.822	14233	0.995	-1.50181	-3.47972	-5.35624	2.30981
619	CDKN2D	6	-4.85	-1.85	0.0318	620	0.884	-0.07	0.09	0.536	9033	1.02	2.1994	-3.4988	-1.13665	-0.0560259
620	TMEM97	2	-2.8	-1.85	0.0319	621	0.885	0.08	0.17	0.569	9581	1.02	0.147178	-2.22777	-0.164971	0.0368363
621	APOC4	6	-4.84	-1.85	0.032	622	0.887	2.63	1.19	0.884	15389	0.99	2.66389	-2.94868	-7.91013	4.70352
622	EXD1	6	-4.84	-1.85	0.0322	623	0.89	-4.29	-1.64	0.0508	957	0.915	-0.0431071	-4.42131	-0.724541	-4.03742
623	LSMEM1	4	-3.95	-1.85	0.0322	624	0.889	0.63	0.43	0.667	11366	1.01	1.67494	-2.61121	0.16756	0.574837
624	ALKBH5	6	-4.83	-1.85	0.0322	625	0.888	-0.12	0.07	0.528	8891	1.02	0.069303	-5.38661	-0.781542	-1.07161
625	ACPP	6	-4.83	-1.85	0.0322	626	0.888	-3.15	-1.17	0.121	2022	1.03	0.891256	-3.27392	0.599225	-2.15878
626	CENPV	5	-4.4	-1.85	0.0325	627	0.892	-2.08	-0.82	0.207	3400	1.05	2.64276	-3.45484	0.0857455	-1.04134
627	BTN3A1	4	-3.94	-1.85	0.0325	628	0.892	-1.13	-0.45	0.326	5366	1.05	1.92628	-2.48541	-0.660533	-0.977596
628	CDV3	2	-2.78	-1.84	0.0325	629	0.891	0.49	0.47	0.68	11624	1.01	0.174055	-1.7363	0.0759511	0.296333
629	CHST14	5	-4.4	-1.84	0.0325	630	0.89	0.7	0.43	0.667	11375	1.01	2.46394	-3.32105	-1.22655	0.864843
630	ZXDC	6	-4.82	-1.84	0.0326	631	0.89	-2.82	-1.04	0.15	2455	1.05	0.848208	-3.62285	1.33206	-1.61266
631	PDPR	5	-4.4	-1.84	0.0327	632	0.891	-1.51	-0.56	0.287	4728	1.05	0.391131	-4.03908	-0.399384	-1.28502
632	FBXO21	6	-4.82	-1.84	0.0327	633	0.891	-0.07	0.09	0.535	9020	1.02	-2.58533	-3.6958	-1.58754	-0.185673
633	GADD45A	6	-4.82	-1.84	0.0327	634	0.889	0.98	0.52	0.697	11946	1.01	2.73724	-3.51545	-2.24475	0.852036
634	GPC4	6	-4.81	-1.84	0.0328	635	0.89	-0.11	0.07	0.529	8917	1.02	4.53109	-3.36227	1.03856	0.120769
635	CAPN11	6	-4.81	-1.84	0.0329	636	0.89	-1.27	-0.4	0.343	5619	1.05	-0.249065	-3.46368	-2.33895	-0.31547
636	RBM4	6	-4.81	-1.84	0.0329	637	0.889	-1.34	-0.43	0.333	5472	1.05	-0.888231	-2.78091	-2.73943	-1.10434
637	FGF13	6	-4.81	-1.84	0.0329	638	0.888	2.69	1.22	0.889	15471	0.99	1.82338	-6.35851	-0.348579	2.69472
638	TEX36	6	-4.81	-1.84	0.0329	639	0.887	1.94	0.91	0.818	14176	0.995	1.96908	-4.06051	-3.91982	3.15995
639	UBE2C	1	-1.96	-1.84	0.0329	640	0.886	0.71	0.83	0.796	13763	0.997	0.801885	-1.32265	0.417263	0.556116
640	KCNMB1	6	-4.81	-1.84	0.033	641	0.886	-3.29	-1.23	0.109	1841	1.02	0.136551	-2.88503	1.03455	-4.55756
641	CSE1L	6	-4.81	-1.84	0.033	642	0.886	3.52	1.56	0.94	16328	0.992	-3.2118	-5.27137	-12.0231	6.14766
642	ZNF460	5	-4.39	-1.84	0.033	643	0.885	2.34	1.17	0.878	15295	0.99	1.02922	-3.6698	0.699783	1.36965
643	KLF17	6	-4.81	-1.84	0.033	644	0.884	-0.51	-0.09	0.464	7731	1.03	1.68722	-3.24746	-2.66606	-0.0465248
644	HBS1L	6	-4.8	-1.84	0.033	645	0.883	1.11	0.57	0.716	12271	1.01	-0.266664	-4.57651	-10.1097	2.68802
645	PRRG2	6	-4.8	-1.84	0.033	646	0.882	-0.82	-0.22	0.413	6887	1.03	1.10832	-4.60884	-0.0121588	0.182132
646	TLR3	6	-4.8	-1.84	0.0331	647	0.883	0.61	0.37	0.643	10946	1.01	4.02183	-3.08422	0.615406	0.297736
647	COL5A2	6	-4.8	-1.84	0.0332	648	0.882	-3.56	-1.34	0.0898	1561	0.992	1.11548	-3.69914	0.0217878	-3.07289
648	CLIC3	6	-4.8	-1.83	0.0333	649	0.883	-4.64	-1.78	0.0372	755	0.85	0.583331	-3.38233	0.332159	-3.87092
649	TCEB3B	5	-4.37	-1.83	0.0336	650	0.89	3.88	1.86	0.968	16799	0.993	0.132743	-4.63008	-1.61679	3.67926
650	WNT10B	6	-4.79	-1.83	0.0336	651	0.889	2.3	1.06	0.855	14866	0.991	1.28321	-4.31826	-2.30508	2.43439
651	EVA1B	6	-4.79	-1.83	0.0336	652	0.889	-7.68	-3.03	0.00124	67	0.319	1.58382	-3.29447	1.63356	-8.02107
652	SMKR1	3	-3.38	-1.83	0.0337	653	0.889	-2.8	-1.51	0.066	1193	0.954	0.367889	-2.66034	1.08652	-1.95827
653	UBQLN3	6	-4.78	-1.83	0.0337	654	0.889	-1.93	-0.67	0.251	4113	1.05	2.78512	-2.89608	0.896439	-0.518392
654	ACR	6	-4.78	-1.83	0.0337	655	0.887	0.55	0.34	0.634	10783	1.01	0.848503	-2.61827	0.119948	0.237747
655	KIAA1524	5	-4.36	-1.83	0.0337	656	0.887	-2.39	-0.95	0.17	2789	1.05	-0.895724	-4.17516	-1.13823	-2.07456
656	KLF11	6	-4.78	-1.83	0.0338	657	0.885	-0.02	0.11	0.543	9161	1.02	5.21525	-4.40823	-2.11014	-0.0339913
657	CCL7	1	-1.95	-1.83	0.0338	658	0.884	1.29	1.41	0.921	16025	0.991	-0.188951	-1.16197	-1.09596	0.937535
658	TTK	2	-2.76	-1.83	0.0339	659	0.886	0.26	0.3	0.618	10501	1.01	-0.219996	-2.19453	-2.23025	0.658836
659	E2F6	4	-3.9	-1.83	0.034	660	0.888	0.18	0.21	0.582	9844	1.02	0.545427	-2.9297	0.45501	-0.0968721
660	CSNK1A1L	4	-3.9	-1.82	0.034	661	0.887	-1.26	-0.51	0.303	4972	1.05	-0.244727	-3.05331	-1.32108	-1.18826
661	TBXA2R	6	-4.77	-1.82	0.0341	662	0.888	-0.19	0.04	0.515	8655	1.03	1.64035	-2.4982	-2.25051	-0.578103
662	NELFB	6	-4.77	-1.82	0.0342	663	0.888	4.83	2.09	0.982	16977	0.997	-9.26785	-3.36178	-15.9266	7.22502
663	SEC24B	6	-4.77	-1.82	0.0342	664	0.887	1.74	0.83	0.796	13765	0.997	1.71058	-3.40136	-0.0210925	1.23837
664	MED31	1	-1.95	-1.82	0.0342	665	0.888	-0.11	0.01	0.502	8411	1.03	0.528195	-1.61932	-0.297973	-0.104891
665	CYP8B1	5	-4.35	-1.82	0.0344	666	0.89	1.82	0.93	0.824	14279	0.995	-0.436063	-3.4667	-1.82797	1.80629
666	C3AR1	6	-4.76	-1.82	0.0344	667	0.889	1.83	0.87	0.807	13957	0.996	1.63978	-3.77331	-4.40386	1.58881
667	PRR26	6	-4.76	-1.82	0.0344	668	0.889	1.57	0.76	0.776	13396	0.999	3.56759	-2.45328	1.31961	0.842316
668	RHOF	6	-4.76	-1.82	0.0345	669	0.89	-0.86	-0.23	0.408	6775	1.04	-4.62998	-3.0416	-1.43294	-0.275189
669	ARFGEF2	6	-4.75	-1.82	0.0346	670	0.891	0.27	0.23	0.589	9966	1.02	1.04713	-3.27358	0.216589	-0.44693
670	MDH2	6	-4.75	-1.82	0.0347	671	0.89	-7.54	-2.97	0.0015	76	0.341	0.362826	-4.43484	1.91315	-6.65887
671	PSMC1	1	-1.94	-1.82	0.0347	672	0.89	0.6	0.72	0.765	13182	1	0.133077	-1.52285	-0.51773	0.449219
672	PVR	6	-4.75	-1.82	0.0348	673	0.89	-1.74	-0.59	0.276	4516	1.05	0.769758	-3.63977	-0.0774743	-0.558095
673	EIF3L	2	-2.74	-1.81	0.0348	674	0.89	1.97	1.52	0.935	16248	0.992	-1.70959	-2.07061	-5.79392	3.8107
674	FRMD5	6	-4.74	-1.81	0.0351	675	0.895	4.07	1.78	0.963	16705	0.993	-0.263127	-3.23728	-3.3297	3.99298
675	ITIH4	6	-4.74	-1.81	0.0351	676	0.895	3.73	1.64	0.95	16495	0.992	0.966119	-4.00087	-2.84381	5.18563
676	TTC38	6	-4.73	-1.81	0.0352	677	0.896	0.06	0.14	0.556	9361	1.02	0.751138	-5.11953	-2.41743	2.09159
677	PLAU	6	-4.73	-1.81	0.0352	678	0.895	2.08	0.97	0.833	14468	0.993	1.4732	-3.41365	1.01356	1.6785
678	ANO5	6	-4.73	-1.81	0.0353	679	0.897	2.51	1.14	0.873	15206	0.99	0.0416732	-2.85001	-0.658508	1.94515
679	CITED1	5	-4.32	-1.81	0.0354	680	0.898	-0.45	-0.09	0.466	7768	1.03	1.57878	-2.80649	-1.77507	0.389025
680	SLC39A12	6	-4.72	-1.8	0.0356	681	0.901	-0.82	-0.22	0.413	6877	1.03	3.265	-3.1033	2.51317	-0.609573
681	GPS2	4	-3.85	-1.8	0.0357	682	0.903	2.09	1.17	0.878	15292	0.99	-0.296178	-2.1046	-2.31204	1.69398
682	PPIB	6	-4.71	-1.8	0.0359	683	0.905	-1.03	-0.3	0.381	6304	1.04	0.580927	-3.64184	0.893141	-0.724441
683	ANKRD40	6	-4.71	-1.8	0.0359	684	0.905	-1.91	-0.67	0.253	4168	1.05	-1.60737	-4.52101	-0.433224	-1.65756
684	SERPINB13	6	-4.71	-1.8	0.036	685	0.905	-5.65	-2.2	0.0141	342	0.708	2.14839	-4.68268	5.33315	-5.13361
685	LCT	6	-4.71	-1.8	0.036	686	0.904	0.43	0.29	0.615	10432	1.02	-1.63163	-3.48243	-2.35173	-0.561671
686	RAPSN	6	-4.71	-1.8	0.0361	687	0.905	-0.73	-0.18	0.427	7137	1.03	2.44408	-3.6507	-1.47268	-0.506956
687	ADCY4	6	-4.71	-1.8	0.0361	688	0.904	-7.5	-2.95	0.00159	78	0.351	-1.81869	-3.38584	0.708277	-6.04688
688	ADAMTSL5	6	-4.71	-1.8	0.0361	689	0.903	5.58	2.4	0.992	17125	0.998	-1.4045	-3.64829	-4.1377	6.2561
689	SLC24A4	6	-4.7	-1.8	0.0362	690	0.904	0.63	0.37	0.646	10999	1.01	3.48491	-3.21809	-0.420405	0.951684
690	MARCH7	6	-4.7	-1.8	0.0362	691	0.903	0.19	0.2	0.577	9757	1.02	-2.58699	-2.40721	-0.538977	0.159294
691	RPP21	6	-4.7	-1.8	0.0362	692	0.902	-2.56	-0.93	0.176	2881	1.05	-6.71152	-4.31802	-7.57592	-0.716044
692	DLGAP3	6	-4.7	-1.79	0.0364	693	0.905	-7.69	-3.03	0.00122	66	0.319	2.14186	-3.1444	1.92148	-5.32365
693	SMOC2	6	-4.7	-1.79	0.0364	694	0.904	0.05	0.14	0.555	9343	1.02	2.90882	-2.60966	0.548503	0.105226
694	GALNT7	6	-4.7	-1.79	0.0364	695	0.903	-1.39	-0.45	0.326	5359	1.05	3.22956	-2.74042	-0.160175	-0.958198
695	TAF1B	6	-4.7	-1.79	0.0364	696	0.902	-1.52	-0.51	0.307	5041	1.05	-4.50553	-4.18657	-5.2259	-2.11164
696	SLC47A2	6	-4.69	-1.79	0.0366	697	0.904	-2.12	-0.75	0.226	3708	1.05	1.30903	-2.67608	-0.575097	-1.13533
697	TMEM198	6	-4.69	-1.79	0.0366	698	0.904	2.01	0.94	0.827	14324	0.995	0.506211	-3.79327	0.00343202	2.53454
698	LIG4	2	-2.71	-1.79	0.0366	699	0.903	-4.57	-3.12	0.000894	59	0.261	-1.0114	-2.65364	0.454935	-4.07788
699	C17orf47	5	-4.28	-1.79	0.0368	700	0.905	1.94	0.99	0.839	14560	0.993	0.0488414	-3.06073	-2.60357	3.21886
700	NOG	4	-3.83	-1.79	0.0368	701	0.905	0.26	0.25	0.597	10096	1.02	0.92543	-2.66323	-2.93629	0.502759
701	CHAC1	6	-4.68	-1.79	0.0368	702	0.904	2.02	0.94	0.827	14334	0.994	-2.04505	-4.2634	-3.2315	2.44023
702	OR7D2	4	-3.82	-1.79	0.0368	703	0.902	0.59	0.41	0.661	11261	1.01	0.0273982	-2.49933	0.630195	0.491133
703	ZDHHC14	6	-4.68	-1.79	0.0368	704	0.902	-2.79	-1.03	0.152	2494	1.05	2.62861	-2.4726	0.738813	-1.78647
704	PPM1A	3	-3.31	-1.79	0.0368	705	0.901	1.12	0.77	0.778	13432	0.998	1.3432	-2.28102	0.642148	0.840376
705	GLS	6	-4.67	-1.78	0.0371	706	0.907	4.85	2.1	0.982	16983	0.997	1.65735	-3.03539	-3.30078	4.50581
706	DESI2	5	-4.27	-1.78	0.0372	707	0.906	0.48	0.33	0.631	10729	1.01	0.832379	-3.59581	0.235638	0.499343
707	MDGA2	6	-4.67	-1.78	0.0372	708	0.905	-2.92	-1.08	0.141	2322	1.04	-1.20006	-4.05618	-4.3892	-1.35816
708	KLRB1	4	-3.81	-1.78	0.0372	709	0.906	-0.89	-0.33	0.371	6132	1.04	0.432722	-3.16074	-0.736729	-0.504827
709	OR4B1	3	-3.3	-1.78	0.0375	710	0.91	0.11	0.18	0.571	9616	1.02	0.971172	-2.34416	-0.415813	0.161576
710	MIA3	6	-4.66	-1.78	0.0375	711	0.91	0.49	0.32	0.624	10619	1.01	0.37935	-2.82703	-0.140937	0.629957
711	MPLKIP	6	-4.66	-1.78	0.0376	712	0.909	1.26	0.63	0.737	12680	1	4.89933	-3.37841	-2.77317	2.24386
712	MGAT2	4	-3.8	-1.78	0.0377	713	0.911	-2.72	-1.24	0.107	1805	1.02	0.169177	-2.54097	-0.623264	-2.07838
713	PPP2R5A	5	-4.25	-1.78	0.0379	714	0.914	2.28	1.14	0.873	15202	0.99	2.16527	-2.75647	-1.95909	1.30582
714	TAS2R4	4	-3.79	-1.77	0.038	715	0.917	-2.11	-0.94	0.174	2859	1.05	0.094868	-2.62563	1.85967	-0.986528
715	NMNAT2	6	-4.64	-1.77	0.0381	716	0.918	2.19	1.01	0.845	14671	0.993	-0.704665	-3.01382	-1.19561	2.23514
716	LIN7B	6	-4.64	-1.77	0.0382	717	0.918	-2.66	-0.97	0.165	2712	1.05	1.1576	-3.23889	0.342415	-1.66098
717	GMEB2	6	-4.64	-1.77	0.0382	718	0.917	-2.79	-1.03	0.153	2501	1.05	-0.17744	-2.87176	-4.78877	-3.99345
718	COL4A2	6	-4.64	-1.77	0.0383	719	0.917	-0.76	-0.19	0.423	7059	1.03	2.64958	-2.54002	-0.781919	-0.545297
719	HOXC12	6	-4.64	-1.77	0.0383	720	0.916	-3.41	-1.28	0.1	1716	1.01	-0.50567	-3.39339	-2.8771	-2.14962
720	TECRL	6	-4.64	-1.77	0.0383	721	0.917	-0.04	0.1	0.54	9101	1.02	1.56032	-3.41121	0.148603	-0.193281
721	PLXND1	6	-4.63	-1.77	0.0385	722	0.918	1.28	0.64	0.74	12724	1	-0.802825	-3.06084	-2.5136	1.81955
722	OR4A16	1	-1.89	-1.77	0.0385	723	0.919	-1.32	-1.21	0.114	1905	1.03	1.42034	-0.987694	0.843274	-0.707048
723	EFHD2	6	-4.63	-1.77	0.0385	724	0.917	-4.44	-1.7	0.0447	874	0.881	-1.05916	-3.4036	-2.17946	-4.4486
724	ELOVL1	6	-4.63	-1.77	0.0386	725	0.917	0.77	0.43	0.667	11384	1.01	0.066785	-3.4254	-2.69475	0.664184
725	PRRT1	6	-4.62	-1.76	0.0389	726	0.923	-2.46	-0.89	0.187	3053	1.05	2.10126	-2.50046	2.02346	-1.63485
726	RANBP10	6	-4.62	-1.76	0.0389	727	0.922	-6.51	-2.55	0.00541	170	0.549	1.5875	-2.91187	-0.670794	-4.26908
727	WDR11	6	-4.62	-1.76	0.0389	728	0.921	-2.14	-0.76	0.224	3672	1.05	-0.0601232	-4.20795	1.64454	-1.69259
728	CCT6A	2	-2.67	-1.76	0.0389	729	0.92	-2.44	-1.61	0.0537	1017	0.911	-2.99111	-3.21709	-2.90039	-5.89755
729	GNA14	6	-4.62	-1.76	0.0389	730	0.92	-0.74	-0.19	0.426	7118	1.03	-0.951755	-4.79289	-1.89023	-0.739158
730	FLG2	6	-4.62	-1.76	0.039	731	0.919	-2.54	-0.92	0.179	2930	1.05	-0.899526	-3.82242	2.58071	-2.59969
731	CCR6	4	-3.77	-1.76	0.0391	732	0.921	0.25	0.24	0.596	10091	1.02	0.539522	-2.51038	0.37951	0.196491
732	SEC14L3	6	-4.61	-1.76	0.0392	733	0.921	-1.75	-0.6	0.275	4485	1.06	-0.302981	-3.62365	-2.74966	-1.63591
733	KIAA1755	6	-4.61	-1.76	0.0392	734	0.921	1.6	0.77	0.78	13464	0.998	2.50687	-3.23528	-0.95361	0.886622
734	KRT2	6	-4.61	-1.76	0.0394	735	0.924	-1.99	-0.7	0.243	4006	1.05	1.3896	-3.94821	-1.75353	-1.25511
735	CTPS2	6	-4.6	-1.76	0.0395	736	0.925	-2.77	-1.02	0.155	2538	1.05	0.886981	-2.45933	3.00256	-1.59915
736	C12orf54	3	-3.26	-1.76	0.0395	737	0.924	1.87	1.2	0.884	15397	0.99	2.55813	-1.75675	-2.57986	1.49359
737	RBBP8	6	-4.6	-1.76	0.0395	738	0.923	3.31	1.47	0.929	16149	0.992	2.45362	-5.81957	-7.34309	2.89716
738	KRT9	6	-4.59	-1.75	0.0398	739	0.929	3.7	1.63	0.949	16481	0.992	-0.482932	-4.15475	-8.03149	5.56881
739	GYG1	3	-3.25	-1.75	0.0399	740	0.93	2	1.27	0.899	15658	0.989	1.64562	-2.51939	-0.367471	1.5509
740	PRAMEF11	1	-1.87	-1.75	0.0399	741	0.929	1.1	1.22	0.888	15459	0.99	0.923444	-1.19367	-0.858399	0.979398
741	URGCP	6	-4.59	-1.75	0.0399	742	0.928	2.69	1.22	0.888	15464	0.99	0.385389	-4.41943	-3.21986	2.585
742	SLC37A1	6	-4.59	-1.75	0.04	743	0.927	-0.45	-0.07	0.474	7889	1.03	2.68051	-3.51595	2.09171	-0.20438
743	DCTN1	6	-4.59	-1.75	0.04	744	0.927	-2.64	-0.97	0.167	2740	1.05	0.0439511	-3.18627	-1.18284	-1.80216
744	ANKRD9	5	-4.19	-1.75	0.04	745	0.927	-0.53	-0.12	0.453	7555	1.03	0.505554	-3.13934	-1.59467	-2.12552
745	FBL	6	-4.59	-1.75	0.0401	746	0.926	-0.33	-0.02	0.492	8226	1.03	-5.85462	-4.0493	-10.8574	-0.806707
746	TGM5	6	-4.58	-1.75	0.0403	747	0.93	-1.45	-0.48	0.317	5228	1.04	-3.88272	-2.52483	0.840246	-1.22983
747	SDAD1	4	-3.74	-1.75	0.0403	748	0.93	-3	-1.38	0.0832	1453	0.986	-1.64813	-3.27351	-6.82812	-2.56015
748	SRD5A1	3	-3.23	-1.74	0.0405	749	0.932	-0.28	-0.05	0.481	8030	1.03	0.828752	-2.40127	1.55403	-0.165442
749	HSD3B7	6	-4.57	-1.74	0.0406	750	0.934	-0.39	-0.04	0.483	8073	1.03	-0.579283	-3.39555	-2.33553	0.425016
750	RERGL	1	-1.87	-1.74	0.0406	751	0.932	-0.34	-0.22	0.411	6843	1.04	0.992606	-0.999926	0.610055	-0.192683
751	PPP1R18	6	-4.57	-1.74	0.0407	752	0.932	0.09	0.15	0.561	9466	1.02	-1.39387	-3.66518	-1.5085	0.847635
752	METTL13	6	-4.57	-1.74	0.0407	753	0.931	-3.71	-1.4	0.0803	1413	0.98	0.910787	-3.54081	1.78595	-2.81623
753	ZNF772	4	-3.73	-1.74	0.0407	754	0.931	-3.82	-1.8	0.0363	732	0.854	1.22686	-5.8818	1.85904	-2.8151
754	OR52B2	2	-2.64	-1.74	0.0408	755	0.931	-2.67	-1.77	0.0381	768	0.856	-0.168466	-1.87643	-1.47434	-5.70746
755	UBAP1	6	-4.56	-1.74	0.0409	756	0.932	-1.3	-0.42	0.339	5558	1.05	-1.50228	-3.49412	-1.45409	-1.35585
756	ELTD1	6	-4.56	-1.74	0.0409	757	0.931	1.65	0.79	0.786	13565	0.998	2.062	-3.33921	-2.42613	1.03924
757	ZBTB9	5	-3.72	-1.74	0.041	758	0.933	-2.07	-0.81	0.208	3422	1.05	-8.07573	-4.43111	-3.71347	0.116874
758	TSPYL1	4	-3.72	-1.74	0.0411	759	0.933	0.01	0.12	0.548	9246	1.02	1.5812	-2.25617	-1.72748	0.236036
759	RTL1	6	-4.56	-1.74	0.0411	760	0.933	-0.94	-0.27	0.394	6522	1.04	4.46082	-3.36725	-0.211254	-1.12761
760	KIF18A	6	-4.55	-1.74	0.0412	761	0.934	1.65	0.79	0.786	13574	0.998	-7.67364	-0.558971	-5.44645	3.71464
761	VWA3B	6	-4.55	-1.74	0.0414	762	0.936	-0.38	-0.04	0.484	8084	1.03	0.440923	-4.10632	2.98071	-1.3371
762	HOXB4	6	-4.55	-1.73	0.0414	763	0.935	-0.09	0.08	0.532	8977	1.02	0.112769	-3.38758	-2.01633	0.135716
763	SNRNP25	6	-4.55	-1.73	0.0415	764	0.936	-0.41	-0.05	0.48	7994	1.03	-10.5188	-7.6709	-7.75123	-0.0130489
764	DDX1	6	-4.55	-1.73	0.0415	765	0.935	4.27	1.86	0.969	16806	0.994	-4.58762	-0.944762	-11.7738	7.20289
765	TIGD3	6	-4.55	-1.73	0.0415	766	0.934	2.76	1.25	0.894	15557	0.99	-5.24815	-3.42551	-7.41404	2.9746
766	ERAS	5	-4.15	-1.73	0.0416	767	0.934	3.42	1.65	0.951	16513	0.992	1.99771	-2.57471	-1.1224	2.78732
767	DGKA	6	-4.54	-1.73	0.0416	768	0.933	-1.46	-0.48	0.315	5197	1.05	-0.944442	-3.01887	-1.34149	-0.825195
768	OR6K6	3	-3.21	-1.73	0.0416	769	0.933	0.22	0.24	0.595	10070	1.02	-0.356656	-2.96779	-3.64826	-1.96311
769	GCAT	6	-4.54	-1.73	0.0416	770	0.932	2.99	1.34	0.91	15834	0.99	-1.30315	-5.56797	-3.48718	2.80093
770	THAP3	5	-4.14	-1.73	0.0419	771	0.936	0.47	0.33	0.628	10693	1.01	1.68821	-2.87027	1.8355	0.331979
771	RP1	6	-4.54	-1.73	0.0419	772	0.936	1.25	0.63	0.735	12651	1	0.778275	-3.45188	2.45301	1.05152
772	SEC14L5	6	-4.53	-1.73	0.042	773	0.937	-5.29	-2.05	0.0203	448	0.78	-1.11002	-3.16636	-0.934613	-2.95384
773	ACOX3	6	-4.53	-1.73	0.042	774	0.935	1.9	0.89	0.814	14091	0.996	0.306891	1.7077	0.586068	0.269207
774	ZBTB7C	6	-4.53	-1.73	0.042	775	0.934	1.74	0.83	0.797	13783	0.996	-0.462805	-4.14311	0.0597227	1.41001
775	RPS15A	1	-1.85	-1.73	0.0421	776	0.935	0	0.12	0.547	9230	1.02	0.0495266	-2.3633	-3.76873	0
776	ASTE1	6	-4.53	-1.73	0.0422	777	0.935	1.21	0.61	0.73	12550	1	3.40124	-3.23063	-4.36839	1.39662
777	MAZ	6	-4.53	-1.73	0.0422	778	0.934	-3.32	-1.24	0.107	1810	1.02	1.54852	-2.49338	0.741558	-2.56073
778	GNAT1	6	-4.53	-1.73	0.0422	779	0.935	2.23	1.03	0.849	14741	0.992	-3.0016	-5.40679	-4.37275	1.72306
779	SIGLEC14	5	-4.13	-1.73	0.0423	780	0.934	-2.45	-0.98	0.163	2679	1.05	2.15465	-5.96752	2.38496	-0.310981
780	KCTD16	6	-4.52	-1.72	0.0426	781	0.939	-0.1	0.07	0.53	8931	1.02	0.839061	-4.96893	-2.14578	1.42888
781	WDFY3	6	-4.52	-1.72	0.0426	782	0.938	1.58	0.76	0.777	13410	0.999	0.72326	-3.08032	-4.254	1.66497
782	TRIP10	6	-4.52	-1.72	0.0426	783	0.938	-2.64	-0.96	0.168	2752	1.05	1.75489	-2.6695	0.529239	-1.69225
783	WDR3	6	-4.51	-1.72	0.0428	784	0.94	-0.45	-0.07	0.473	7871	1.04	-10.0326	-5.67589	-10.643	-3.51862
784	G6PC	6	-4.51	-1.72	0.0428	785	0.939	-1.13	-0.35	0.365	6044	1.04	1.84749	-4.00408	-5.56376	-0.365565
785	H2AFJ	5	-4.12	-1.72	0.0428	786	0.938	0.47	0.33	0.628	10691	1.01	0.412917	-2.71103	0.848823	0.859033
786	INTS2	6	-4.51	-1.72	0.0428	787	0.937	1.86	0.88	0.81	14024	0.996	-2.66569	-3.56759	-6.47944	2.36448
787	CKAP2L	6	-4.51	-1.72	0.0429	788	0.938	0.02	0.12	0.549	9266	1.02	-3.63978	-6.35354	-8.40885	-0.183734
788	SLC9A8	6	-4.51	-1.72	0.0429	789	0.937	1.14	0.58	0.72	12359	1	1.64376	-2.70441	-1.76043	1.70392
789	MYL6	5	-4.11	-1.71	0.0432	790	0.942	-3.01	-1.23	0.109	1835	1.02	-1.25615	-4.04481	0.0837229	-3.38402
790	HIST1H2AG	1	-1.84	-1.71	0.0432	791	0.942	0.59	0.7	0.759	13077	1	0.408306	-1.09044	-0.322058	0.401785
791	LHX9	6	-4.5	-1.71	0.0433	792	0.942	2.36	1.08	0.861	14976	0.991	0.896788	-3.80602	-5.32524	2.17293
792	CYP2A7	1	-1.84	-1.71	0.0433	793	0.941	0.42	0.54	0.705	12082	1.01	0.657809	-1.19344	-0.0952727	0.327704
793	HEXIM1	4	-3.67	-1.71	0.0434	794	0.941	2.77	1.51	0.934	16229	0.992	-1.1779	-3.24428	-6.09688	2.88577
794	MYBPC3	6	-4.5	-1.71	0.0434	795	0.941	-5.52	-2.14	0.0161	373	0.743	-0.763794	-2.93253	0.0690168	-3.91048
795	RAB11FIP5	6	-4.5	-1.71	0.0434	796	0.94	-0.05	0.1	0.538	9076	1.02	-0.0803329	-6.21526	1.14316	-0.249003
796	EVL	6	-4.49	-1.71	0.0434	797	0.939	-3.61	-1.36	0.087	1515	0.99	2.57793	-2.95954	0.250648	-4.96675
797	CCDC64	6	-4.49	-1.71	0.0435	798	0.94	-1.83	-0.63	0.263	4336	1.05	-0.497685	-3.96881	-0.54382	-1.46137
798	GNA12	6	-4.49	-1.71	0.0436	799	0.94	-3.97	-1.51	0.0659	1189	0.955	1.26418	-5.41172	2.18614	-2.05594
799	MIDN	6	-4.49	-1.71	0.0436	800	0.939	-1.17	-0.36	0.359	5955	1.04	0.872851	-2.71642	-0.31866	-0.998381
800	MYB	6	-4.49	-1.71	0.0437	801	0.939	-2.32	-0.83	0.203	3326	1.05	1.5818	-3.57631	1.11222	-2.35091
801	GNAL	6	-4.49	-1.71	0.0438	802	0.941	1.03	0.54	0.705	12086	1	-1.69259	-1.24617	0.995983	1.19689
802	APP	6	-4.49	-1.71	0.0438	803	0.94	-0.05	0.1	0.539	9083	1.02	2.17682	-2.58237	0.148195	0.387165
803	POMT1	6	-4.48	-1.71	0.0438	804	0.94	-1.38	-0.45	0.327	5368	1.05	1.5968	-3.0709	-3.58484	-0.94909
804	RGS19	6	-4.48	-1.71	0.0439	805	0.94	3.63	1.6	0.945	16419	0.992	1.78318	-2.59503	-0.598019	3.16854
805	ZNF404	3	-3.17	-1.71	0.0439	806	0.939	0.98	0.68	0.752	12951	1	-0.0390255	-2.42416	-0.799213	1.03438
806	NTNG1	6	-4.48	-1.71	0.044	807	0.94	-1.29	-0.41	0.341	5594	1.05	2.84831	-3.30688	-0.758922	-1.08021
807	PHF12	6	-4.48	-1.71	0.044	808	0.94	-0.92	-0.26	0.397	6572	1.04	-1.1209	-3.28008	-0.732337	-1.18454
808	DOCK6	6	-4.48	-1.7	0.0441	809	0.94	-0.55	-0.11	0.456	7615	1.03	0.564174	-3.91453	-0.0462349	-0.288251
809	GFRA4	6	-4.48	-1.7	0.0441	810	0.939	-0.01	0.11	0.545	9197	1.02	2.08859	-2.3231	0.0894049	-0.0757805
810	C12orf10	6	-4.47	-1.7	0.0442	811	0.939	-1.06	-0.31	0.376	6240	1.04	-7.32662	-3.55993	-9.05583	0.937291
811	SQSTM1	6	-4.47	-1.7	0.0443	812	0.94	-0.18	0.04	0.517	8682	1.03	-1.14155	-3.4182	-2.24994	-0.245262
812	PTRH1	6	-4.47	-1.7	0.0444	813	0.942	1.02	0.54	0.704	12069	1.01	-2.07592	-3.33038	-2.84928	1.86887
813	MAP1LC3A	6	-4.46	-1.7	0.0446	814	0.944	-1.68	-0.57	0.284	4671	1.05	-0.135331	-3.59664	1.36385	-1.34431
814	STAB1	6	-4.46	-1.7	0.0447	815	0.945	2.2	1.02	0.846	14689	0.993	-0.695518	-2.98167	-3.49483	2.00608
815	GPR62	6	-4.46	-1.7	0.0447	816	0.945	-0.31	-0.01	0.495	8284	1.03	0.337555	-7.795	-0.438796	-0.787047
816	DLEC1	6	-4.46	-1.7	0.0448	817	0.944	-0.17	0.05	0.518	8707	1.03	1.18625	-4.38228	-1.56436	-3.08024
817	RGS7	6	-4.46	-1.7	0.0448	818	0.944	0.06	0.14	0.556	9360	1.02	0.203219	-4.40483	2.80465	0.0160205
818	SIGMAR1	6	-4.46	-1.7	0.0448	819	0.943	-4.82	-1.85	0.0319	653	0.842	0.216051	-3.40135	-1.39541	-3.0205
819	PRMT7	6	-4.45	-1.7	0.0449	820	0.944	-5.3	-2.05	0.0202	444	0.783	1.56935	-4.64729	1.21949	-4.12764
820	MRGPRG	5	-4.07	-1.7	0.0449	821	0.943	0.54	0.36	0.64	10882	1.01	0.913236	-2.70117	0.661766	0.809315
821	ST7	6	-4.45	-1.7	0.045	822	0.943	-0.59	-0.12	0.45	7523	1.03	-1.96475	-4.38636	-2.1822	-0.657353
822	KCNJ9	6	-4.45	-1.69	0.0451	823	0.944	1.19	0.6	0.727	12496	1	-2.2211	-3.24499	-2.60491	2.98624
823	USP2	6	-4.45	-1.69	0.0451	824	0.943	-1.95	-0.68	0.247	4062	1.05	0.487257	-4.68287	-1.88072	-0.490675
824	OR10J1	3	-3.14	-1.69	0.0452	825	0.945	0.79	0.58	0.718	12311	1.01	0.668311	-1.87701	-0.577678	0.582347
825	ARHGAP30	6	-4.44	-1.69	0.0453	826	0.945	3.06	1.37	0.915	15909	0.991	0.823207	-4.57677	-4.7332	3.38574
826	PRKCE	6	-4.44	-1.69	0.0453	827	0.944	-1.51	-0.5	0.309	5084	1.05	2.14053	-4.27957	-1.31734	0.211388
827	TPP1	6	-4.44	-1.69	0.0453	828	0.943	-3.01	-1.12	0.132	2206	1.03	2.61079	-2.6809	2.62923	-1.91308
828	NDUFB8	6	-4.44	-1.69	0.0454	829	0.943	-3.8	-1.44	0.0752	1337	0.969	-2.35206	-4.99631	-3.48585	-4.54738
829	STARD9	6	-4.44	-1.69	0.0454	830	0.942	-3.42	-1.28	0.1	1710	1.01	-1.09665	-3.14024	-0.296792	-2.25626
830	SLC25A12	6	-4.44	-1.69	0.0454	831	0.943	2.28	1.05	0.853	14833	0.991	0.855427	-3.16952	-0.199437	2.34015
831	LDB1	6	-4.44	-1.69	0.0455	832	0.942	-2.26	-0.81	0.209	3442	1.05	0.374071	-3.37245	0.0483229	-1.5882
832	ZNF335	6	-4.44	-1.69	0.0455	833	0.942	-2.2	-0.78	0.217	3572	1.05	-1.64335	-4.16035	-2.32089	-2.00201
833	OR6C4	2	-2.56	-1.69	0.0455	834	0.941	0.47	0.45	0.673	11483	1.01	-0.791109	-2.8935	-0.553901	0.340317
834	C3orf18	5	-4.05	-1.69	0.0456	835	0.942	-2.45	-0.98	0.163	2683	1.05	2.09418	-2.90933	0.64971	-1.58059
835	HPSE2	6	-4.43	-1.69	0.0457	836	0.943	-1.15	-0.35	0.363	5997	1.04	2.09904	-2.77456	-0.112784	-1.33106
836	LOXL1	6	-4.43	-1.69	0.0457	837	0.942	-1.64	-0.56	0.289	4766	1.05	0.195289	-3.9612	-2.51125	-0.992295
837	TMEM206	6	-4.43	-1.69	0.0458	838	0.942	1.44	0.71	0.76	13099	1	0.189099	-3.23266	0.665052	1.04054
838	TMEM232	2	-2.56	-1.69	0.0459	839	0.942	-0.32	-0.11	0.457	7625	1.03	1.14452	-1.81969	-0.58665	-0.348504
839	MMP10	6	-4.43	-1.69	0.0459	840	0.943	-2.52	-0.91	0.18	2958	1.05	-2.94746	-5.26435	-5.34422	-4.46009
840	C19orf68	6	-4.43	-1.69	0.0459	841	0.942	-0.04	0.1	0.54	9108	1.02	1.6529	-2.68975	-1.24318	0.521638
841	STIL	6	-4.04	-1.69	0.046	842	0.941	-4.46	-1.71	0.0437	854	0.882	-6.82713	-2.58077	-1.68489	-2.81832
842	CYP46A1	6	-4.43	-1.68	0.0461	843	0.942	-3.78	-1.43	0.0767	1366	0.967	2.27414	-2.93376	0.896638	-2.48719
843	BTG1	6	-4.42	-1.68	0.0461	844	0.942	-4.49	-1.72	0.0426	836	0.878	-0.856999	-3.29163	3.07054	-2.78836
844	TUBB3	6	-4.42	-1.68	0.0462	845	0.941	-0.06	0.09	0.537	9063	1.02	-0.7461	-3.72886	-1.95008	-0.571769
845	SRRD	5	-4.03	-1.68	0.0463	846	0.943	-1.55	-0.58	0.281	4628	1.05	0.11852	-2.92893	0.51336	-1.32947
846	HECA	6	-4.41	-1.68	0.0465	847	0.947	0.04	0.13	0.553	9323	1.02	1.1998	-3.00131	0.436613	-0.905427
847	SOHLH2	6	-4.41	-1.68	0.0466	848	0.948	-1.04	-0.31	0.378	6267	1.04	0.331167	-4.35067	-0.891659	-0.477713
848	ACTRT2	5	-4.03	-1.68	0.0466	849	0.947	-2.07	-0.81	0.209	3436	1.05	0.616652	-2.16402	-0.768023	-1.39272
849	C1QC	6	-4.41	-1.68	0.0467	850	0.947	-3.18	-1.18	0.118	1994	1.02	1.38202	-3.04302	1.99017	-1.86764
850	APCDD1	6	-4.41	-1.68	0.0467	851	0.947	-2.37	-0.85	0.197	3221	1.05	0.366187	-2.98266	2.13906	-2.08594
851	C7orf33	3	-3.12	-1.68	0.0467	852	0.945	0.06	0.15	0.56	9439	1.02	0.283079	-1.7554	0.395299	-0.142234
852	FASLG	4	-3.6	-1.68	0.0467	853	0.944	1.56	0.9	0.816	14142	0.995	-4.56344	-5.088	-1.56295	1.54982
853	CCDC65	6	-4.41	-1.68	0.0467	854	0.943	-0.44	-0.06	0.474	7899	1.03	-1.16285	-3.73354	0.671061	-0.255038
854	RIOK2	5	-4.02	-1.68	0.0468	855	0.944	-1.8	-0.69	0.245	4041	1.05	-4.26052	-6.7223	-2.17346	-2.04016
855	FRZB	6	-4.4	-1.68	0.0469	856	0.944	-5.22	-2.02	0.0218	477	0.787	1.2913	-2.99584	1.37624	-4.4934
856	LTN1	6	-4.4	-1.68	0.0469	857	0.943	0.37	0.27	0.605	10264	1.02	0.140586	-3.96495	-1.28915	0.445824
857	CCDC167	4	-3.6	-1.68	0.0469	858	0.943	-1.66	-0.72	0.237	3893	1.05	1.98851	-3.21392	-0.178336	-1.61952
858	FAM26E	6	-4.4	-1.68	0.0469	859	0.942	-1.57	-0.52	0.3	4918	1.05	1.5633	-3.4848	0.709294	-1.43561
859	ATM	6	-4.4	-1.68	0.047	860	0.941	-4.49	-1.72	0.0425	835	0.878	-2.04861	-3.61916	-2.07898	-3.77015
860	UIMC1	6	-4.4	-1.68	0.047	861	0.94	-1.84	-0.63	0.263	4325	1.05	3.07653	-4.35291	-0.504002	-2.24673
861	KCNJ4	6	-4.4	-1.67	0.047	862	0.939	1.81	0.86	0.805	13920	0.996	-3.77943	-3.94358	-5.50153	1.17988
862	MLLT1	6	-4.4	-1.67	0.0472	863	0.942	-3.65	-1.37	0.0846	1473	0.99	2.63981	-2.79091	1.1162	-2.47962
863	EXO5	4	-3.59	-1.67	0.0472	864	0.941	-1.04	-0.4	0.344	5627	1.05	0.057555	-3.85819	0.242237	-0.829172
864	CHST5	5	-4.01	-1.67	0.0473	865	0.942	1.23	0.67	0.748	12869	1	1.68584	-7.35865	-2.97171	0.684737
865	LPIN3	6	-4.39	-1.67	0.0474	866	0.943	-5.56	-2.16	0.0154	364	0.731	0.539769	-3.19656	2.23784	-3.87952
866	C1QTNF8	6	-4.39	-1.67	0.0474	867	0.943	4.55	1.98	0.976	16887	0.996	0.962689	-3.01441	-3.4542	3.59256
867	AGPAT6	6	-4.39	-1.67	0.0474	868	0.942	-0.62	-0.14	0.446	7432	1.03	-1.08319	-3.81611	-3.11884	-0.418619
868	RXRB	6	-4.39	-1.67	0.0475	869	0.941	-2.46	-0.89	0.187	3063	1.05	0.0752526	-3.26853	3.03609	-1.78395
869	SF3B3	6	-4.39	-1.67	0.0476	870	0.944	-1.01	-0.3	0.383	6329	1.04	-5.01115	-4.32416	-4.79666	0.270654
870	TOP3A	6	-4.38	-1.67	0.0478	871	0.946	-0.03	0.11	0.542	9140	1.02	-0.227733	-3.71117	-5.0423	-1.31615
871	UBXN10	6	-4.38	-1.67	0.0478	872	0.945	0.49	0.32	0.624	10626	1.01	-0.0135723	-3.76116	0.816159	0.657698
872	SLC17A6	6	-4.38	-1.67	0.0478	873	0.945	1.04	0.54	0.706	12103	1	1.23158	-3.38452	-3.80161	0.645511
873	FRAT2	5	-4	-1.66	0.048	874	0.947	2.94	1.43	0.924	16075	0.991	-0.197092	-3.29167	0.518694	2.3709
874	PYGL	6	-4.38	-1.66	0.048	875	0.946	-2.79	-1.02	0.153	2506	1.05	1.57416	-3.04627	-2.40797	-1.61542
875	C4orf29	5	-3.99	-1.66	0.048	876	0.945	0.77	0.46	0.678	11573	1.01	2.59144	-2.8345	1.132	0.763864
876	PCF11	6	-4.37	-1.66	0.0481	877	0.945	-3.34	-1.25	0.106	1790	1.02	-5.28894	-3.56986	-2.27659	-3.4355
877	CCDC38	3	-3.09	-1.66	0.0481	878	0.945	-1.65	-0.84	0.202	3303	1.05	1.19764	-2.53959	0.0886089	-1.05807
878	OR4C16	1	-1.79	-1.66	0.0482	879	0.944	-0.22	-0.1	0.46	7671	1.03	0.918045	-1.27545	-0.395738	-0.182988
879	MYEF2	6	-4.37	-1.66	0.0482	880	0.944	-3.06	-1.14	0.128	2126	1.04	0.80316	-2.52831	1.90796	-1.88515
880	GLYAT	5	-3.99	-1.66	0.0483	881	0.945	-2.92	-1.19	0.117	1962	1.02	0.313653	-3.37779	1.05393	-2.5638
881	C3orf37	6	-4.37	-1.66	0.0483	882	0.945	-0.17	0.05	0.518	8712	1.03	1.45187	-2.97945	-2.73045	0.787282
882	LMO2	6	-4.37	-1.66	0.0484	883	0.944	1.83	0.86	0.806	13947	0.997	1.62743	-5.6378	-3.84863	2.31103
883	ECI2	6	-4.37	-1.66	0.0484	884	0.944	-5.19	-2.01	0.0225	483	0.802	1.64205	-2.8292	1.11587	-5.8487
884	ATXN7L1	6	-4.36	-1.66	0.0486	885	0.947	0.3	0.24	0.595	10056	1.02	-0.825789	-3.38066	-1.19081	-0.0490921
885	ZCCHC16	5	-3.98	-1.66	0.0487	886	0.948	0.74	0.45	0.673	11486	1.01	4.85547	-2.59222	1.02578	1.01938
886	MEOX1	4	-3.56	-1.66	0.0487	887	0.947	0.6	0.42	0.661	11270	1.01	-1.73159	-3.51552	-2.78802	0.393304
887	TBRG4	6	-4.36	-1.66	0.0488	888	0.947	0.11	0.16	0.564	9508	1.02	0.397571	-6.74797	0.884459	1.58675
888	CYBRD1	6	-4.36	-1.66	0.0488	889	0.947	-2.75	-1.01	0.156	2556	1.05	-1.39186	-3.34862	-0.685374	-2.50745
889	ARSA	6	-4.35	-1.66	0.0489	890	0.947	-2.27	-0.81	0.209	3433	1.05	0.995106	-2.57767	-0.30895	-3.37203
890	PPP1R10	6	-4.35	-1.66	0.0489	891	0.946	1.84	0.87	0.808	13976	0.996	-5.40688	-3.46461	-10.0348	3.38808
891	USP27X	5	-3.97	-1.65	0.0491	892	0.948	-1.68	-0.64	0.262	4303	1.05	1.56224	-2.64401	2.39826	-1.08375
892	KIAA2018	5	-3.97	-1.65	0.0492	893	0.95	1.79	0.92	0.821	14223	0.995	0.82623	-3.20261	-3.76918	1.49946
893	SLC25A22	6	-4.34	-1.65	0.0493	894	0.95	1.8	0.85	0.803	13894	0.997	-0.562892	-3.52803	-5.27353	2.31995
894	PANX1	6	-4.34	-1.65	0.0494	895	0.951	-5.66	-2.2	0.014	341	0.706	-1.16895	-3.20507	0.388507	-4.56087
895	UNC5C	6	-4.34	-1.65	0.0494	896	0.95	-2.88	-1.06	0.144	2375	1.05	1.05705	-3.12908	2.24828	-1.91031
896	NKIRAS1	1	-1.77	-1.65	0.0494	897	0.95	0.12	0.24	0.594	10051	1.02	0.781644	-1.04952	0.188029	0.080547
897	KCNK5	6	-4.34	-1.65	0.0495	898	0.95	-1.46	-0.48	0.315	5193	1.05	-0.577159	-3.15706	-0.857614	-1.10825
898	ATP2A1	6	-4.34	-1.65	0.0496	899	0.952	0.06	0.14	0.556	9363	1.02	-0.365665	-2.94524	-1.86924	0.20826
899	RTEL1	6	-4.33	-1.65	0.05	900	0.957	-3.9	-1.48	0.0698	1261	0.954	-4.31102	-3.15399	-4.36684	-3.5282
900	EAPP	6	-4.33	-1.64	0.05	901	0.957	2.63	1.19	0.884	15380	0.99	0.434747	-3.7006	-4.71112	2.30484
901	NCL	6	-4.33	-1.64	0.05	902	0.956	2.96	1.33	0.908	15808	0.99	-2.03589	-4.17852	-7.9135	3.04453
902	C18orf21	6	-4.32	-1.64	0.0503	903	0.961	-2.57	-0.94	0.175	2865	1.05	-10.3684	-2.19227	-10.3273	-6.76943
903	SCYL1	6	-4.32	-1.64	0.0504	904	0.961	0.07	0.15	0.558	9407	1.02	-3.42398	-3.73578	-7.12325	1.4135
904	MCOLN2	6	-4.32	-1.64	0.0504	905	0.961	-4.28	-1.63	0.0512	966	0.914	-0.216621	-3.06844	1.43542	-3.34858
905	PDP2	6	-4.32	-1.64	0.0505	906	0.96	6.36	2.72	0.997	17202	0.999	-0.674871	-3.57529	-8.63882	10.7449
906	PNPLA5	6	-4.32	-1.64	0.0505	907	0.959	-1.4	-0.46	0.324	5347	1.05	0.652183	-2.32943	-0.681462	-0.959786
907	GIPC1	6	-4.31	-1.64	0.0506	908	0.96	3.97	1.74	0.959	16648	0.993	0.624297	-3.52071	-4.05828	5.96955
908	NIP7	6	-4.31	-1.64	0.0507	909	0.961	-4.15	-1.58	0.0571	1059	0.929	-2.13651	-3.0878	-4.98626	-6.5564
909	KDM4E	4	-3.52	-1.64	0.0507	910	0.96	1.38	0.81	0.791	13668	0.997	1.53291	-2.75642	-1.20998	1.78592
910	STARD10	6	-4.31	-1.64	0.0507	911	0.959	-4.09	-1.56	0.0599	1102	0.936	-5.95044	-3.80596	-0.452214	-4.07886
911	OR2Y1	3	-3.05	-1.64	0.0508	912	0.961	-1.5	-0.75	0.227	3719	1.05	-0.115213	-3.7434	1.83039	-1.51248
912	ZNF343	4	-3.52	-1.64	0.0508	913	0.96	-3.16	-1.47	0.0714	1294	0.952	-0.791037	-3.44187	0.17645	-4.14362
913	TYW5	6	-4.31	-1.64	0.051	914	0.961	-0.38	-0.04	0.485	8108	1.03	2.86067	-1.93934	2.17638	0.189707
914	CXADR	1	-1.76	-1.63	0.0511	915	0.962	-0.79	-0.67	0.251	4117	1.05	-1.02492	-1.37255	0.641693	-0.42701
915	RRN3	5	-3.93	-1.63	0.0511	916	0.962	1.63	0.85	0.801	13854	0.997	1.67035	-4.02593	-3.72762	1.98811
916	CNTN5	6	-4.3	-1.63	0.0511	917	0.961	-3.39	-1.27	0.102	1741	1.01	0.0747585	-4.03639	-4.58998	-3.58575
917	HOXD8	6	-4.3	-1.63	0.0511	918	0.96	-3.06	-1.13	0.128	2135	1.04	-1.54923	-6.31451	-0.592833	-2.26475
918	KDM2A	6	-4.3	-1.63	0.0512	919	0.959	-1.2	-0.38	0.354	5846	1.04	-3.0414	-3.31948	-1.9453	-0.772717
919	DENND2A	6	-4.3	-1.63	0.0512	920	0.958	-1.13	-0.34	0.365	6045	1.04	1.6818	-3.21494	3.15045	-1.06189
920	FMNL1	6	-4.3	-1.63	0.0512	921	0.958	0.63	0.37	0.645	10996	1.01	-0.972966	-3.15604	-4.92684	0.954473
921	PDZRN3	6	-4.3	-1.63	0.0512	922	0.957	1.11	0.57	0.716	12266	1.01	-0.908732	-3.99953	-1.84357	1.10923
922	ABCF1	6	-4.3	-1.63	0.0512	923	0.957	1.9	0.89	0.814	14089	0.996	-7.30897	-2.66047	-11.8403	2.64246
923	ADAMTS2	6	-4.3	-1.63	0.0513	924	0.956	-1.21	-0.38	0.353	5830	1.04	2.91533	-2.46062	1.76485	-0.806108
924	FICD	6	-4.3	-1.63	0.0513	925	0.955	-2.08	-0.73	0.231	3795	1.05	-1.04166	-4.44011	-0.839373	-1.30532
925	ARID5A	6	-4.3	-1.63	0.0513	926	0.955	-0.36	-0.03	0.487	8139	1.03	-1.01302	-3.35188	0.359793	-0.0613256
926	SNX10	6	-4.3	-1.63	0.0513	927	0.954	-2.92	-1.08	0.141	2321	1.04	0.95081	-3.35436	-3.60882	-2.09362
927	PMEL	6	-4.3	-1.63	0.0513	928	0.954	2.44	1.11	0.867	15120	0.989	-1.04226	-3.11559	-1.88918	2.10449
928	CSTF2	6	-4.29	-1.63	0.0514	929	0.954	-5.71	-2.22	0.0132	324	0.702	2.14482	-2.77748	3.19115	-3.70323
929	KBTBD6	4	-3.51	-1.63	0.0514	930	0.953	1.43	0.83	0.797	13795	0.996	2.49063	-2.39666	0.87286	1.40908
930	ELL3	6	-4.29	-1.63	0.0514	931	0.952	-10.46	-4.16	1.58e-05	7	0.0389	1.96816	-3.02285	1.40433	-8.44037
931	SLC46A2	6	-4.29	-1.63	0.0515	932	0.953	0.28	0.23	0.592	10020	1.02	-0.186933	-3.00676	-2.86813	0.0994142
932	SIGLECL1	6	-4.29	-1.63	0.0515	933	0.952	3.21	1.43	0.924	16070	0.991	2.29299	-2.12498	-1.64803	3.06454
933	ZNF233	4	-3.5	-1.63	0.0518	934	0.956	2.1	1.17	0.879	15310	0.99	2.11856	-2.1898	1.09695	1.27543
934	PROKR1	6	-4.28	-1.63	0.0518	935	0.956	2.65	1.2	0.885	15403	0.99	3.26603	-2.94043	0.733598	2.2543
935	WIPI2	6	-4.28	-1.63	0.0518	936	0.955	-1.09	-0.33	0.371	6140	1.04	1.06852	-2.50831	-1.1635	0.276118
936	DBI	6	-4.28	-1.63	0.0519	937	0.955	5.73	2.46	0.993	17143	0.998	-2.15716	-2.46488	-5.7177	5.24351
937	NOS1	6	-4.28	-1.63	0.052	938	0.955	-1.51	-0.5	0.308	5063	1.05	1.23188	-3.4622	-0.000540254	-1.9337
938	JUN	6	-4.28	-1.63	0.052	939	0.955	0.44	0.3	0.617	10467	1.02	0.36924	-4.32957	-3.38567	0.852217
939	OR11L1	5	-3.91	-1.62	0.0521	940	0.955	1.33	0.71	0.762	13129	1	2.03794	-2.67309	-1.62122	2.00922
940	PDE4D	6	-4.28	-1.62	0.0521	941	0.955	-1.08	-0.33	0.372	6148	1.04	0.618917	-3.16522	-2.78478	-0.823851
941	FAM107A	6	-4.28	-1.62	0.0522	942	0.955	2.61	1.18	0.882	15342	0.99	-2.70375	-2.06699	-6.87922	2.14773
942	CREG2	6	-4.27	-1.62	0.0523	943	0.955	0.68	0.4	0.654	11136	1.01	-2.27735	-2.47345	-0.4759	0.681002
943	SH2D4A	6	-4.27	-1.62	0.0523	944	0.955	-1.11	-0.34	0.369	6100	1.04	1.34729	-3.43295	0.968883	-1.12612
944	GDAP1	6	-4.27	-1.62	0.0524	945	0.955	-1.5	-0.5	0.31	5105	1.05	0.3153	-3.73188	2.42221	-1.06312
945	ITGA6	6	-4.27	-1.62	0.0526	946	0.958	3.02	1.35	0.912	15865	0.991	2.20006	-3.36501	-1.5582	2.78111
946	DUS3L	6	-4.27	-1.62	0.0526	947	0.957	0.22	0.2	0.581	9828	1.02	1.03975	-3.16036	0.701777	0.750738
947	ALKBH8	6	-4.27	-1.62	0.0526	948	0.956	0.08	0.15	0.56	9429	1.02	1.22704	-3.08519	-0.84084	0.202868
948	HEXIM2	6	-4.27	-1.62	0.0526	949	0.955	-2	-0.7	0.242	3981	1.05	-2.4597	-7.46389	2.08873	-1.87739
949	FJX1	4	-3.48	-1.62	0.0526	950	0.955	-1.59	-0.68	0.247	4063	1.05	-0.292493	-2.10537	-0.195342	-1.33085
950	TMEM164	6	-4.27	-1.62	0.0526	951	0.954	-3.17	-1.18	0.119	1997	1.02	0.493021	-4.25897	2.10293	-2.04594
951	TENM4	6	-4.26	-1.62	0.0527	952	0.954	0.61	0.37	0.643	10944	1.01	-1.31576	-2.91289	-3.03444	0.251661
952	BANK1	6	-4.26	-1.62	0.0527	953	0.954	-0.86	-0.24	0.407	6741	1.04	0.840169	-2.8251	-0.126103	-0.0866889
953	IGDCC3	6	-4.26	-1.62	0.0528	954	0.954	-5.98	-2.33	0.00994	266	0.644	-1.39838	-3.26844	2.25122	-4.04007
954	COPG1	6	-4.26	-1.62	0.0528	955	0.953	-1.19	-0.37	0.356	5892	1.04	-2.97486	-5.44969	-10.9389	-2.67956
955	KCNA1	6	-4.26	-1.62	0.0529	956	0.953	0.96	0.51	0.695	11889	1.01	2.43781	-2.369	-0.688966	0.413873
956	RPS5	5	-3.89	-1.62	0.0529	957	0.952	-3	-1.23	0.11	1845	1.02	-5.54835	-2.89722	-2.32264	-2.24206
957	ATP2A3	6	-4.26	-1.62	0.053	958	0.953	-0.23	0.02	0.51	8559	1.03	-0.2402	-3.06298	0.194363	-0.0540456
958	CHMP2B	2	-2.46	-1.62	0.053	959	0.953	0.32	0.34	0.635	10793	1.01	-1.22224	-2.4745	-1.28831	0.483764
959	DYNLT1	1	-1.74	-1.62	0.0531	960	0.953	0.86	0.98	0.837	14534	0.993	0.488922	-0.936528	0.504241	0.490603
960	COL18A1	6	-4.25	-1.62	0.0531	961	0.953	0.83	0.46	0.676	11537	1.01	2.89534	-2.73721	-1.98268	0.71219
961	FAM49B	4	-3.47	-1.62	0.0531	962	0.952	0.38	0.31	0.621	10549	1.01	-0.546974	-3.00477	-3.56408	1.35161
962	FNIP2	6	-4.25	-1.61	0.0532	963	0.952	-2.08	-0.73	0.232	3801	1.05	-0.729054	-4.66917	2.58841	-1.45808
963	SERPINB9	6	-4.25	-1.61	0.0532	964	0.952	-1.7	-0.58	0.282	4632	1.05	1.79811	-2.32987	0.59803	-0.294166
964	USP32	6	-4.25	-1.61	0.0533	965	0.952	0.87	0.47	0.681	11654	1.01	-1.26196	-3.27418	-4.91676	0.997999
965	CLDN9	5	-3.88	-1.61	0.0534	966	0.952	-5.42	-2.31	0.0104	276	0.649	1.94061	-2.8989	1.13032	-4.49578
966	DPYS	6	-4.25	-1.61	0.0535	967	0.954	-0.06	0.09	0.537	9058	1.02	2.44185	-2.81547	0.882602	0.291944
967	SLC26A3	6	-4.24	-1.61	0.0536	968	0.954	-3.63	-1.37	0.0854	1483	0.992	-1.86516	-3.44906	0.481814	-2.78827
968	AMMECR1L	5	-3.87	-1.61	0.0537	969	0.954	0.97	0.55	0.709	12147	1.01	0.32	-2.88917	-2.95277	0.932288
969	KCND3	6	-4.24	-1.61	0.0537	970	0.954	-1.17	-0.36	0.359	5936	1.04	1.54139	-3.19006	-4.67114	-3.53061
970	HLA-DMA	6	-4.24	-1.61	0.0537	971	0.953	-2.77	-1.02	0.155	2537	1.05	0.241493	-3.13194	0.0232765	-1.54861
971	SLC15A5	6	-4.24	-1.61	0.0537	972	0.952	1.36	0.67	0.75	12907	1	3.00987	-3.26844	-0.150991	1.45187
972	KDELR3	6	-4.24	-1.61	0.0537	973	0.952	-1.56	-0.52	0.301	4944	1.05	-1.38137	-1.62448	-0.985044	-0.911114
973	ASH2L	6	-4.24	-1.61	0.0538	974	0.951	-1.66	-0.56	0.287	4713	1.05	-2.1669	-2.97309	1.75931	-1.05454
974	SP7	5	-3.87	-1.61	0.0538	975	0.951	-0.08	0.08	0.533	8982	1.02	-0.424847	-2.60472	0.389031	-0.0475564
975	C4orf33	1	-1.73	-1.61	0.0539	976	0.952	0.96	1.07	0.859	14939	0.991	0.250083	-1.40203	-0.172267	0.689717
976	SLC16A10	6	-4.24	-1.61	0.0539	977	0.952	2.25	1.04	0.85	14775	0.991	1.64905	-2.83948	-1.46588	2.4493
977	PM20D1	6	-4.24	-1.61	0.054	978	0.951	1.39	0.69	0.754	12979	1	1.50602	-2.50625	-1.5818	1.26863
978	ZBTB18	6	-4.24	-1.61	0.054	979	0.95	0.08	0.15	0.559	9418	1.02	1.14851	-2.4742	-0.202429	0.344914
979	ATPIF1	3	-2.99	-1.61	0.054	980	0.95	2.76	1.72	0.957	16600	0.994	1.34451	-2.3986	-4.42175	3.05601
980	ITPRIP	6	-4.23	-1.61	0.054	981	0.95	-1.05	-0.31	0.377	6247	1.04	-0.34839	-2.37699	-1.37038	-0.421027
981	TDP1	6	-4.23	-1.61	0.0541	982	0.95	-0.99	-0.29	0.387	6385	1.04	-0.0775459	-2.92507	-0.307752	-0.720065
982	MCM7	6	-4.23	-1.61	0.0542	983	0.95	-0.26	0.01	0.504	8452	1.03	-5.69145	-6.09653	-12.7535	0.447389
983	GALC	6	-4.23	-1.61	0.0542	984	0.949	-3.48	-1.31	0.0953	1642	1	1.853	-2.62038	-0.591485	-2.40741
984	VEGFC	6	-4.23	-1.61	0.0542	985	0.948	-1.15	-0.35	0.361	5984	1.04	1.50362	-2.22319	1.25355	-0.624634
985	ADTRP	6	-4.23	-1.6	0.0543	986	0.949	-0.92	-0.26	0.397	6567	1.04	-0.699425	-3.31007	-2.46515	-0.457788
986	C19orf44	6	-4.23	-1.6	0.0544	987	0.95	-5.1	-1.97	0.0244	525	0.801	1.32666	-1.8731	1.277	-4.86839
987	EPB41L2	6	-4.23	-1.6	0.0544	988	0.949	-0.31	-0.01	0.496	8295	1.03	2.34686	-2.92909	-0.684097	0.450593
988	MZB1	6	-4.23	-1.6	0.0544	989	0.949	-2.78	-1.02	0.154	2526	1.05	-0.64324	-2.81966	-5.20256	-2.30068
989	PLCD1	6	-4.22	-1.6	0.0545	990	0.948	0.53	0.34	0.631	10740	1.01	2.65419	-3.11191	-0.506594	0.592468
990	ISY1	6	-4.22	-1.6	0.0545	991	0.948	-0.63	-0.14	0.444	7412	1.03	2.48208	-3.0207	-3.24117	-0.565815
991	PTS	6	-4.22	-1.6	0.0547	992	0.95	2.96	1.33	0.908	15802	0.99	1.18194	-2.47941	-3.68596	3.22903
992	POLQ	6	-4.22	-1.6	0.0547	993	0.949	-1.53	-0.51	0.305	5012	1.05	2.67068	-3.45277	-0.626511	-0.644671
993	RTN3	3	-2.98	-1.6	0.0548	994	0.951	2.29	1.44	0.925	16092	0.991	0.349233	-2.29967	-1.21534	2.23768
994	MED12	6	-4.22	-1.6	0.0549	995	0.95	2.11	0.98	0.837	14524	0.993	-4.84554	-3.4725	-8.12657	3.45939
995	HES3	5	-3.85	-1.6	0.0549	996	0.951	-1.72	-0.65	0.257	4226	1.05	1.92446	-2.99302	-1.42289	-2.55165
996	NPY	5	-3.84	-1.6	0.055	997	0.951	-2.69	-1.09	0.139	2293	1.04	0.141246	-2.75776	0.707856	-1.79734
997	TMEM214	6	-4.21	-1.6	0.0551	998	0.951	-1.05	-0.31	0.378	6258	1.04	1.96079	-2.86868	-0.820869	-0.53597
998	SPTB	6	-4.21	-1.6	0.0552	999	0.952	1.8	0.85	0.803	13882	0.997	-0.407116	-3.9588	-4.39394	1.32054
999	C15orf59	6	-4.21	-1.6	0.0553	1000	0.953	-3.66	-1.38	0.0839	1461	0.99	0.810732	-3.05565	0.77631	-3.00136
1000	C20orf195	6	-4.2	-1.59	0.0554	1001	0.954	-3.49	-1.31	0.0947	1628	1	1.1523	-2.11943	3.46524	-2.68427
1001	MUTYH	6	-4.2	-1.59	0.0554	1002	0.953	0.95	0.54	0.706	12100	1.01	1.47516	-7.90785	-4.33045	3.03565
1002	C1orf127	6	-4.2	-1.59	0.0554	1003	0.952	0.97	0.51	0.696	11923	1.01	0.190463	-2.80099	-0.856185	0.588518
1003	HPS6	6	-4.2	-1.59	0.0554	1004	0.951	-1.3	-0.41	0.339	5567	1.05	2.52547	-2.90682	-1.6111	-2.07169
1004	SLC9C2	6	-4.2	-1.59	0.0555	1005	0.952	0.62	0.37	0.644	10978	1.01	1.94581	-2.65249	-2.32121	1.4774
1005	TWIST2	6	-4.2	-1.59	0.0555	1006	0.952	-9.08	-3.6	0.000161	19	0.146	2.6997	-2.45269	1.92969	-5.78692
1006	MFAP1	6	-4.2	-1.59	0.0556	1007	0.951	2.38	1.09	0.863	15003	0.991	-2.38734	-4.50889	-7.59793	4.75235
1007	BBC3	6	-4.2	-1.59	0.0556	1008	0.95	-0.45	-0.07	0.473	7867	1.04	2.70485	-4.30809	-2.7097	-3.29329
1008	2001-09-01	6	-4.2	-1.59	0.0556	1009	0.95	1.42	0.7	0.758	13045	1	-0.900661	-5.0526	-3.01447	1.36012
1009	ACTN1	6	-4.2	-1.59	0.0556	1010	0.949	2.08	0.97	0.833	14465	0.993	0.732517	-2.60748	-1.45656	1.5727
1010	SERPINF1	6	-4.2	-1.59	0.0557	1011	0.949	-2.19	-0.78	0.218	3586	1.05	0.400825	-2.60835	2.42068	-1.92555
1011	IP6K3	6	-4.2	-1.59	0.0558	1012	0.95	-5.83	-2.27	0.0116	301	0.665	-1.1139	-3.92399	-1.1824	-5.67756
1012	NXF1	6	-4.19	-1.59	0.0558	1013	0.949	-5.74	-2.23	0.0129	321	0.69	-4.9195	-3.56704	-0.968403	-5.63415
1013	CCDC111	3	-2.97	-1.59	0.0558	1014	0.949	1.85	1.19	0.883	15365	0.99	2.05872	-2.1962	-0.393018	1.84849
1014	ARF4	2	-2.42	-1.59	0.0559	1015	0.95	-0.25	-0.06	0.475	7913	1.03	-0.107336	-4.07464	-6.2235	-0.295176
1015	SOX3	6	-4.19	-1.59	0.0562	1016	0.953	-1.6	-0.54	0.295	4848	1.05	1.48921	-1.54715	-0.210165	-0.872069
1016	KLKB1	6	-4.18	-1.59	0.0563	1017	0.954	0.69	0.4	0.655	11160	1.01	2.4891	-2.87909	1.22292	0.791021
1017	ZNF517	5	-3.82	-1.59	0.0565	1018	0.956	-3.47	-1.44	0.0753	1339	0.969	0.382507	-1.87326	1.84265	-2.94628
1018	MORF4L1	4	-3.41	-1.59	0.0565	1019	0.955	1.14	0.69	0.755	12997	1	-0.0926509	-2.15434	-0.605624	1.40458
1019	HES5	3	-2.95	-1.58	0.0566	1020	0.956	0.63	0.48	0.686	11729	1.01	1.49913	-1.80268	-0.608085	0.578846
1020	TTLL9	6	-4.18	-1.58	0.0566	1021	0.956	3.08	1.38	0.916	15922	0.991	-0.0932443	-3.39254	-3.2187	3.11872
1021	HUS1	6	-4.17	-1.58	0.0569	1022	0.959	4.25	1.86	0.968	16798	0.994	-4.46118	-4.04955	-7.89741	5.08868
1022	CBX2	6	-4.17	-1.58	0.057	1023	0.96	-1.47	-0.48	0.314	5176	1.05	1.67876	-2.3842	1.16031	-0.646072
1023	FAM83E	6	-4.17	-1.58	0.057	1024	0.959	-1.47	-0.49	0.313	5167	1.05	3.70726	-2.45263	0.824599	-0.942031
1024	ALDOC	6	-4.17	-1.58	0.057	1025	0.959	-1.85	-0.64	0.261	4300	1.05	1.60661	-3.16748	1.07267	-1.09939
1025	GPR25	5	-3.8	-1.58	0.0571	1026	0.96	-2.76	-1.12	0.132	2198	1.03	2.26645	-2.18742	-0.129833	-2.16489
1026	PRPF40A	6	-4.17	-1.58	0.0572	1027	0.959	-0.11	0.07	0.528	8907	1.02	-0.317365	-2.61922	-0.218682	-0.77939
1027	ADIPOQ	6	-4.16	-1.58	0.0572	1028	0.959	0.06	0.14	0.556	9370	1.02	-0.65019	-3.4008	-2.74413	0.215848
1028	AHNAK	6	-4.16	-1.58	0.0573	1029	0.959	2.67	1.21	0.887	15434	0.99	-0.761083	-3.30885	-1.9519	2.18343
1029	XRCC2	3	-2.94	-1.58	0.0573	1030	0.959	-1.06	-0.49	0.31	5120	1.04	-0.447423	-2.62834	-0.291172	-0.889923
1030	VN1R2	3	-2.94	-1.58	0.0574	1031	0.959	-0.45	-0.14	0.443	7389	1.03	1.27917	-1.65426	1.20439	-0.288508
1031	CPSF4L	6	-4.16	-1.58	0.0574	1032	0.96	1.3	0.65	0.742	12769	1	2.49052	-2.22209	-2.06318	1.57031
1032	AQP6	6	-4.16	-1.58	0.0575	1033	0.96	-1.13	-0.35	0.364	6030	1.04	0.291399	-3.67115	-1.6822	-1.25046
1033	ORAI2	6	-4.16	-1.58	0.0575	1034	0.959	-0.15	0.06	0.522	8798	1.02	0.352289	-2.91956	-5.45599	-0.871129
1034	SSTR2	6	-4.15	-1.57	0.0577	1035	0.962	0.73	0.41	0.661	11257	1.01	0.684759	-3.01583	1.12009	0.902487
1035	MMP25	6	-4.15	-1.57	0.0578	1036	0.962	-3.79	-1.43	0.076	1355	0.967	0.244601	-3.16696	0.351911	-2.1609
1036	PRRC2C	6	-4.15	-1.57	0.0578	1037	0.961	-0.8	-0.21	0.417	6953	1.03	2.43074	-2.86205	-0.273305	2.47068
1037	TMCC2	6	-4.15	-1.57	0.0579	1038	0.961	-0.61	-0.13	0.446	7449	1.03	0.0756663	-3.23688	-1.25648	-1.07
1038	CENPF	6	-4.15	-1.57	0.0579	1039	0.96	-0.71	-0.17	0.431	7182	1.03	-1.25542	-4.37524	-4.03014	-0.288344
1039	KCTD12	6	-4.15	-1.57	0.0579	1040	0.96	3.53	1.56	0.941	16340	0.993	2.76952	-2.73737	-4.10234	3.72457
1040	FOXI2	6	-4.14	-1.57	0.0582	1041	0.964	-1.09	-0.33	0.372	6146	1.04	1.85632	-3.26094	1.05173	-0.753619
1041	FOLR3	1	-1.69	-1.57	0.0582	1042	0.964	-0.12	-0.01	0.497	8321	1.03	0.0971048	-1.32363	-0.72287	-0.10263
1042	PKD2	6	-4.14	-1.57	0.0583	1043	0.964	0.61	0.37	0.644	10965	1.01	0.744277	-2.88006	-1.23552	1.61872
1043	GLP1R	6	-4.14	-1.57	0.0584	1044	0.964	1.09	0.56	0.714	12233	1.01	-0.759146	-0.89392	-2.73119	0.966815
1044	CHCHD5	6	-4.13	-1.57	0.0586	1045	0.966	-5.06	-1.95	0.0255	545	0.806	1.76218	-4.0971	-2.27525	-6.22916
1045	FNIP1	6	-4.13	-1.57	0.0586	1046	0.966	2.8	1.26	0.897	15620	0.989	-4.03212	-4.2962	-3.66647	2.12168
1046	RNF170	6	-4.13	-1.57	0.0586	1047	0.965	-2.11	-0.75	0.227	3729	1.05	0.874353	-2.18045	-1.04112	-1.07453
1047	GLRA1	6	-4.13	-1.57	0.0586	1048	0.965	1.88	0.88	0.812	14055	0.996	-0.832775	-3.05838	-1.78305	1.5029
1048	SPTLC2	6	-4.13	-1.57	0.0587	1049	0.964	-1.86	-0.64	0.26	4286	1.05	-0.272007	-3.20903	-4.92152	-0.434564
1049	CDNF	2	-2.39	-1.57	0.0587	1050	0.963	-0.47	-0.21	0.415	6919	1.03	1.12499	-1.28803	0.290038	-0.265312
1050	ZNF621	5	-3.77	-1.57	0.0587	1051	0.963	2.34	1.17	0.878	15288	0.99	-0.371763	-4.09017	-1.14809	2.43116
1051	ARL11	5	-3.77	-1.56	0.059	1052	0.967	0.89	0.51	0.696	11924	1.01	0.889614	-3.4816	-1.94742	0.651681
1052	MTA3	6	-4.12	-1.56	0.0592	1053	0.969	-2.89	-1.07	0.143	2361	1.05	-0.197831	-2.89203	0.945054	-2.06116
1053	ZNF217	6	-4.12	-1.56	0.0592	1054	0.968	2.25	1.04	0.85	14792	0.991	-0.0220569	-6.28195	-0.493955	2.00706
1054	COL9A3	6	-4.12	-1.56	0.0592	1055	0.968	-3.35	-1.25	0.105	1779	1.02	-2.29859	-4.54021	-0.245776	-2.8198
1055	C3orf20	6	-4.12	-1.56	0.0592	1056	0.967	-1.63	-0.55	0.291	4796	1.05	3.81292	-2.43964	0.357071	-1.39373
1056	KRT34	2	-2.38	-1.56	0.0593	1057	0.967	-3.35	-2.26	0.012	306	0.674	0.284507	-1.43487	0.537583	-2.66895
1057	YTHDC1	6	-4.12	-1.56	0.0593	1058	0.966	-1.8	-0.62	0.267	4411	1.05	1.10072	-3.15843	0.619433	-1.37376
1058	CBLL1	5	-3.76	-1.56	0.0593	1059	0.966	1.12	0.62	0.731	12577	1	1.33989	-2.06178	-5.53119	0.787487
1059	GNA15	6	-4.12	-1.56	0.0594	1060	0.965	1.38	0.68	0.753	12961	1	3.44814	-3.25204	-0.17533	1.31718
1060	WDR87	6	-4.12	-1.56	0.0594	1061	0.965	-4.98	-1.92	0.0274	573	0.824	-0.512053	-3.85761	-2.8523	-5.01177
1061	TRIM14	6	-4.12	-1.56	0.0595	1062	0.966	-2.09	-0.74	0.231	3781	1.05	1.42885	-2.50204	1.85277	-0.9267
1062	CRYAB	6	-4.12	-1.56	0.0595	1063	0.965	-2.94	-1.09	0.139	2292	1.04	2.21146	-2.80421	1.51419	-2.0693
1063	C3orf83	1	-1.68	-1.56	0.0595	1064	0.965	0.99	1.11	0.866	15067	0.99	1.31607	-1.32285	-0.168549	0.996364
1064	SLC6A13	6	-4.11	-1.56	0.0596	1065	0.964	-3.73	-1.41	0.0794	1397	0.98	0.919584	-2.41188	2.788	-2.68371
1065	CEACAM1	6	-4.11	-1.56	0.0596	1066	0.963	1.52	0.74	0.77	13297	0.999	0.868096	-2.38762	-1.87873	1.58165
1066	ARHGAP36	6	-4.11	-1.56	0.0596	1067	0.963	0.54	0.34	0.632	10748	1.01	1.12129	-2.8983	1.31226	0.35543
1067	CKAP4	6	-4.11	-1.56	0.0596	1068	0.963	1.83	0.86	0.806	13945	0.997	0.00355141	-2.76512	-1.89368	2.16966
1068	ELK1	6	-4.11	-1.56	0.0597	1069	0.963	-3.11	-1.16	0.124	2061	1.03	1.26748	-3.22829	0.931702	-2.10588
1069	MARK4	6	-4.11	-1.56	0.0598	1070	0.964	-0.11	0.07	0.528	8906	1.02	2.54954	-2.66585	0.652037	0.074169
1070	RAB11FIP4	6	-4.1	-1.55	0.0603	1071	0.97	3.15	1.41	0.92	16005	0.991	-7.92018	-5.07202	-0.666539	3.59537
1071	CXCR4	5	-3.74	-1.55	0.0603	1072	0.969	0.31	0.26	0.602	10186	1.02	0.377177	-3.1209	-0.16138	-0.0333382
1072	ITGB3	6	-4.1	-1.55	0.0603	1073	0.969	3.89	1.71	0.956	16587	0.994	-0.16091	-2.53457	-1.98353	3.57626
1073	DCTN2	6	-4.1	-1.55	0.0604	1074	0.969	-4.08	-1.55	0.0602	1106	0.939	-8.84675	-6.80959	-5.54769	-4.87253
1074	DEFB113	3	-2.9	-1.55	0.0605	1075	0.97	-1.65	-0.84	0.201	3300	1.05	0.928373	-1.22191	-0.386026	-0.849422
1075	MTSS1	6	-4.1	-1.55	0.0605	1076	0.969	-1.52	-0.51	0.306	5032	1.05	-0.0794553	-3.35188	-0.946276	-0.670098
1076	OR4C15	2	-2.36	-1.55	0.0605	1077	0.968	-0.5	-0.24	0.405	6709	1.04	0.411271	-1.94223	-2.60076	-0.493353
1077	BLMH	6	-4.09	-1.55	0.0605	1078	0.968	-2.59	-0.94	0.173	2832	1.05	1.63262	-3.81651	-1.51655	-1.91385
1078	EFCAB10	2	-2.36	-1.55	0.0606	1079	0.967	-4.16	-2.83	0.00233	102	0.394	-0.535207	-4.28535	0.223695	-6.94846
1079	IFT27	6	-4.09	-1.55	0.0606	1080	0.967	-0.89	-0.25	0.402	6653	1.04	-0.593599	-2.12237	-0.285456	-0.618333
1080	RUFY2	6	-4.09	-1.55	0.0606	1081	0.966	2.02	0.94	0.827	14336	0.994	0.666133	-3.6934	-1.28344	1.94168
1081	SEC11C	5	-3.74	-1.55	0.0606	1082	0.966	0.34	0.27	0.606	10279	1.02	0.471588	-3.56194	1.22132	0.610834
1082	SH3YL1	6	-4.09	-1.55	0.0606	1083	0.965	-0.37	-0.03	0.487	8131	1.03	2.01837	-3.35331	-0.447626	-0.530352
1083	PLG	5	-3.73	-1.55	0.0607	1084	0.965	0.15	0.19	0.574	9676	1.02	1.54782	-2.09324	1.47786	0.260853
1084	RAC2	6	-4.09	-1.55	0.0607	1085	0.964	1.08	0.56	0.712	12210	1.01	-5.40415	-0.452242	0.0735745	0.739185
1085	PRCD	1	-1.67	-1.55	0.0607	1086	0.963	-0.05	0.07	0.526	8865	1.02	0.728701	-1.07875	-0.139304	-0.0336349
1086	TMEM207	1	-1.67	-1.55	0.0607	1087	0.963	0.36	0.48	0.684	11691	1.01	1.54227	-0.829438	0.376484	0.184713
1087	LAPTM4A	6	-4.09	-1.55	0.0608	1088	0.963	0.87	0.47	0.682	11664	1.01	3.86967	-2.83557	0.954737	0.462575
1088	C11orf24	5	-3.73	-1.55	0.0608	1089	0.963	-1.99	-0.77	0.219	3605	1.05	-0.925258	-2.36235	-1.76465	-1.28327
1089	BGLAP	6	-4.09	-1.55	0.0609	1090	0.963	3.1	1.38	0.917	15942	0.991	0.543352	-2.39792	0.367303	2.20188
1090	OR5B12	2	-2.36	-1.55	0.061	1091	0.963	-2.04	-1.33	0.0917	1588	0.995	-0.343182	-1.93028	0.601488	-1.70403
1091	PRDM11	6	-4.08	-1.55	0.061	1092	0.962	-1.64	-0.55	0.29	4780	1.05	1.82399	-4.97988	1.06992	-1.51268
1092	MDM2	5	-3.73	-1.55	0.0611	1093	0.963	-1.66	-0.63	0.265	4371	1.05	0.912268	-2.8511	0.284038	-1.98135
1093	PARD3B	6	-4.08	-1.55	0.0611	1094	0.962	-1.46	-0.48	0.316	5201	1.05	3.51427	-2.61881	0.169863	-1.15941
1094	NFYC	5	-3.73	-1.55	0.0611	1095	0.962	-2.1	-0.82	0.205	3361	1.05	-1.7973	-2.33212	0.690098	-1.43635
1095	EXOC1	6	-4.08	-1.54	0.0614	1096	0.966	-0.06	0.09	0.536	9049	1.02	-3.99257	-3.02388	-3.96817	0.376507
1096	RPL38	1	-1.66	-1.54	0.0614	1097	0.965	0.24	0.35	0.638	10854	1.01	-0.664569	-1.51151	-4.71424	0.868389
1097	WIZ	6	-4.08	-1.54	0.0614	1098	0.965	-0.33	-0.02	0.492	8224	1.03	2.21638	-3.01551	0.968148	-1.1421
1098	PARL	3	-2.88	-1.54	0.0615	1099	0.965	0.56	0.44	0.67	11438	1.01	0.226436	-1.88594	-1.1923	0.358062
1099	GIMAP2	4	-3.33	-1.54	0.0615	1100	0.964	-3.84	-1.81	0.0352	713	0.85	0.815569	-2.01615	1.76548	-2.85505
1100	GNB5	6	-4.07	-1.54	0.0616	1101	0.964	1.52	0.74	0.77	13285	0.999	0.413135	-2.52751	0.905823	1.17478
1101	INTS12	6	-4.07	-1.54	0.0616	1102	0.963	-3.26	-1.22	0.111	1870	1.03	1.34798	-3.14776	0.886928	-2.64902
1102	MRFAP1	4	-3.32	-1.54	0.0618	1103	0.965	3.42	1.83	0.966	16768	0.993	-1.02792	-3.60535	-0.584119	3.45375
1103	RAD51AP1	4	-3.32	-1.54	0.0619	1104	0.967	-1.4	-0.58	0.28	4594	1.05	1.56498	-2.23523	-0.235528	-1.08971
1104	TRIM16	3	-2.87	-1.54	0.062	1105	0.967	-0.38	-0.1	0.459	7658	1.03	-3.34196	0.373737	-2.09394	0.406821
1105	LRP6	6	-4.06	-1.54	0.0622	1106	0.969	-2.86	-1.05	0.146	2414	1.04	2.58906	-3.01041	-0.621394	-2.80674
1106	MAP2K7	6	-4.06	-1.54	0.0622	1107	0.969	0.23	0.21	0.583	9876	1.02	0.163257	-3.03233	-9.38235	0.848658
1107	NUAK2	6	-4.06	-1.53	0.0624	1108	0.971	1.58	0.76	0.778	13426	0.998	-0.148892	-3.03412	-0.780742	1.78459
1108	DERL3	6	-4.05	-1.53	0.0625	1109	0.971	-4.23	-1.61	0.0532	1004	0.914	-3.87607	-3.44839	-3.81886	-3.04557
1109	C10orf113	3	-2.87	-1.53	0.0626	1110	0.971	0.14	0.2	0.577	9758	1.02	0.830008	-3.27307	2.62615	0.00597859
1110	ADRA2A	6	-4.05	-1.53	0.0626	1111	0.97	-0.41	-0.05	0.479	7991	1.03	0.498271	-2.6244	0.775223	-0.204491
1111	SLC16A4	6	-4.05	-1.53	0.0626	1112	0.97	-1.91	-0.66	0.254	4183	1.04	-1.95154	-7.00787	0.858555	-1.2308
1112	PARVG	6	-4.05	-1.53	0.0626	1113	0.969	-3.72	-1.41	0.08	1408	0.979	1.74705	-2.33523	1.10615	-1.8033
1113	MPPED1	6	-4.05	-1.53	0.0626	1114	0.969	-0.29	0	0.499	8357	1.03	1.35878	-4.87997	0.707757	-0.662351
1114	PYCR1	6	-4.05	-1.53	0.0629	1115	0.972	1.98	0.93	0.823	14258	0.995	-1.26772	-3.03509	-1.16281	2.52751
1115	STARD3NL	6	-4.04	-1.53	0.063	1116	0.972	-3.53	-1.33	0.0921	1593	0.997	2.02679	-3.16616	2.0439	-2.21413
1116	PPM1L	6	-4.04	-1.53	0.0632	1117	0.975	1.83	0.86	0.806	13943	0.997	3.01044	-2.36313	-1.81387	2.10798
1117	EPB41L3	6	-4.04	-1.53	0.0632	1118	0.974	2.47	1.13	0.871	15167	0.989	2.14366	-2.47814	-0.65725	1.65176
1118	CASP16	6	-4.04	-1.53	0.0632	1119	0.973	1.66	0.79	0.786	13581	0.998	-0.138999	-2.51457	-5.40509	1.12799
1119	OPTC	6	-4.04	-1.53	0.0632	1120	0.973	3.78	1.66	0.952	16534	0.992	-2.84006	-0.401421	-1.3647	3.21269
1120	LCOR	6	-4.04	-1.53	0.0632	1121	0.973	0.6	0.36	0.642	10919	1.01	-1.67817	-2.83628	-0.761959	0.518711
1121	WDR44	6	-4.03	-1.53	0.0636	1122	0.977	1.99	0.93	0.824	14281	0.995	-0.589547	-4.39995	-1.49765	2.41944
1122	SLC38A11	6	-4.03	-1.53	0.0636	1123	0.977	-1.42	-0.46	0.322	5300	1.05	0.487201	-5.96507	1.02443	-1.18292
1123	SMTNL1	6	-4.03	-1.52	0.0637	1124	0.976	-1.24	-0.39	0.349	5732	1.05	0.441511	-2.61519	-1.41302	-0.757943
1124	ERLEC1	6	-4.03	-1.52	0.0638	1125	0.977	-0.42	-0.05	0.478	7971	1.03	0.715099	-3.77958	0.297721	-0.405309
1125	TAPT1	6	-4.03	-1.52	0.0639	1126	0.978	0.16	0.18	0.572	9629	1.02	-2.90303	-1.32247	-3.05372	-0.0777357
1126	C21orf2	6	-4.03	-1.52	0.0639	1127	0.977	-5.88	-2.29	0.0111	291	0.656	-2.07055	-6.50902	2.81698	-4.23444
1127	PARP15	6	-4.03	-1.52	0.0639	1128	0.976	-2.19	-0.78	0.217	3579	1.05	-1.48531	-1.08276	2.5859	-1.79954
1128	CELSR1	6	-4.02	-1.52	0.0641	1129	0.978	-2.01	-0.71	0.24	3940	1.05	1.03158	-4.1253	0.924443	-1.25149
1129	ADCY2	6	-4.02	-1.52	0.0641	1130	0.977	-0.91	-0.26	0.399	6599	1.04	2.82294	-3.26525	-0.0242751	-1.41353
1130	SMU1	1	-1.64	-1.52	0.0641	1131	0.976	-1.99	-1.88	0.03	621	0.833	-0.103907	-0.973413	0.322559	-1.14762
1131	TRIM35	6	-4.02	-1.52	0.0641	1132	0.976	0.76	0.43	0.666	11348	1.01	-0.880272	-2.62826	-4.46641	0.674544
1132	SPSB4	6	-4.02	-1.52	0.0641	1133	0.975	-2.69	-0.99	0.162	2671	1.05	3.02796	-3.35832	-1.09304	-3.47353
1133	PLB1	6	-4.02	-1.52	0.0641	1134	0.975	1.41	0.69	0.756	13014	1	2.84738	-2.18745	0.864819	1.32122
1134	QPCTL	6	-4.02	-1.52	0.0642	1135	0.975	4.12	1.8	0.964	16740	0.993	-3.1993	-3.05499	-4.79068	3.46113
1135	HYI	6	-4.02	-1.52	0.0642	1136	0.974	4.03	1.76	0.961	16686	0.993	-0.38842	-4.50323	-2.38575	3.33255
1136	SNX6	2	-2.32	-1.52	0.0642	1137	0.973	-0.32	-0.11	0.457	7633	1.03	0.513593	-1.67081	0.806247	-0.226249
1137	DUSP5	3	-2.84	-1.52	0.0642	1138	0.973	1.36	0.9	0.816	14148	0.995	2.28416	-1.70507	0.570954	0.969648
1138	TMPRSS11B	3	-2.84	-1.52	0.0643	1139	0.972	1.2	0.81	0.792	13689	0.997	1.29941	-1.81712	1.56539	0.837768
1139	ZNF713	2	-2.32	-1.52	0.0643	1140	0.972	1.04	0.85	0.804	13898	0.997	0.811536	-1.55202	-1.20986	1.04823
1140	GABARAPL2	6	-4.02	-1.52	0.0643	1141	0.972	-0.02	0.11	0.543	9159	1.02	-0.62296	-2.66297	-1.6814	-0.0606855
1141	SS18	6	-4.01	-1.52	0.0646	1142	0.975	-4.48	-1.72	0.0429	838	0.883	1.00925	-3.74623	2.08964	-3.84501
1142	DAZAP2	3	-2.84	-1.52	0.0647	1143	0.975	1.38	0.91	0.819	14196	0.995	2.1515	-1.48201	-1.27167	0.73248
1143	CNTFR	6	-4.01	-1.52	0.0647	1144	0.975	-1.92	-0.67	0.252	4148	1.05	1.34807	-2.40626	-0.503363	-1.16599
1144	TCHP	6	-4.01	-1.52	0.0647	1145	0.974	-3.21	-1.2	0.116	1943	1.03	1.04652	-2.72105	-0.289924	-2.55412
1145	SOGA2	6	-4.01	-1.51	0.0649	1146	0.977	3.26	1.45	0.927	16123	0.991	0.899982	-3.13814	-0.384977	2.45936
1146	ATP1A3	6	-4.01	-1.51	0.0649	1147	0.976	-5.3	-2.05	0.0202	446	0.78	1.19619	-2.18951	0.707815	-3.28708
1147	FCRLB	6	-4.01	-1.51	0.065	1148	0.975	2.43	1.11	0.866	15091	0.989	1.37404	-3.31591	-1.53505	2.57068
1148	STK32B	6	-4	-1.51	0.065	1149	0.975	-0.47	-0.07	0.47	7834	1.03	2.05138	-2.93034	1.89545	-0.623355
1149	VPS37D	6	-4	-1.51	0.065	1150	0.975	-6.64	-2.6	0.00464	154	0.519	0.733173	-3.58479	1.70734	-5.65717
1150	PC	6	-4	-1.51	0.0651	1151	0.975	-1.38	-0.45	0.328	5382	1.05	-4.43789	-2.64044	-2.9098	-2.23914
1151	TCEAL2	3	-2.83	-1.51	0.0651	1152	0.974	-0.22	-0.01	0.497	8306	1.03	1.66865	-2.40215	1.88193	0.0289988
1152	ENKUR	3	-2.83	-1.51	0.0651	1153	0.974	2.11	1.34	0.91	15839	0.99	1.16418	-2.12736	-2.95064	2.44625
1153	GAB3	6	-4	-1.51	0.0652	1154	0.974	-4.88	-1.88	0.0302	625	0.832	2.78254	-1.42617	0.686207	-3.02645
1154	OXCT1	6	-4	-1.51	0.0652	1155	0.973	0.58	0.35	0.638	10858	1.01	0.457952	-2.29096	-2.18425	1.28411
1155	CDK6	6	-4	-1.51	0.0652	1156	0.973	3.97	1.74	0.959	16647	0.993	-5.26193	-5.97063	-7.08171	5.41262
1156	TREX2	6	-4	-1.51	0.0653	1157	0.973	-0.9	-0.25	0.401	6650	1.04	3.05739	-2.61387	2.41972	-0.672277
1157	BDH1	6	-4	-1.51	0.0653	1158	0.973	-1.76	-0.6	0.273	4469	1.05	1.26569	-2.66686	2.40828	-1.63429
1158	FAM219A	6	-4	-1.51	0.0653	1159	0.972	-2.11	-0.75	0.227	3731	1.05	0.830189	-2.39928	0.647389	-1.26802
1159	ANKUB1	4	-3.26	-1.51	0.0654	1160	0.972	-0.51	-0.14	0.446	7435	1.03	0.114109	-1.65904	0.386292	-0.148639
1160	DUSP4	6	-4	-1.51	0.0654	1161	0.971	-5.01	-1.93	0.0266	559	0.821	-0.0990671	-4.10457	-0.865703	-4.34553
1161	ANKAR	6	-4	-1.51	0.0655	1162	0.971	-1.76	-0.6	0.273	4462	1.05	2.10023	-3.08663	0.0180642	-1.60882
1162	MYRFL	6	-3.99	-1.51	0.0655	1163	0.971	-1.66	-0.56	0.287	4726	1.05	-2.01804	-3.08316	-1.45639	-1.33841
1163	HYAL2	6	-3.99	-1.51	0.0656	1164	0.972	-0.42	-0.06	0.478	7963	1.03	4.83487	-3.07106	1.43485	-0.508092
1164	KPNA7	6	-3.99	-1.51	0.0656	1165	0.971	-0.18	0.04	0.517	8690	1.03	-0.879175	-4.96353	-2.30955	0.110078
1165	PITX3	6	-3.99	-1.51	0.0657	1166	0.971	-1.44	-0.47	0.318	5239	1.05	-0.19072	-2.7458	0.347224	-1.64706
1166	CCDC60	6	-3.99	-1.51	0.0657	1167	0.97	-0.96	-0.28	0.391	6455	1.04	-1.61505	-2.24805	1.17112	-0.7903
1167	SLC9A6	6	-3.99	-1.51	0.0658	1168	0.97	-2.25	-0.8	0.211	3472	1.05	0.414499	-1.68385	3.79971	-2.33326
1168	LXN	4	-3.26	-1.51	0.0658	1169	0.97	0.86	0.55	0.709	12139	1.01	1.06021	-1.99566	0.448178	0.424511
1169	C2orf80	3	-2.82	-1.51	0.0658	1170	0.97	-0.69	-0.28	0.389	6415	1.04	0.638715	-2.00833	-0.0144372	-0.635381
1170	HEATR5B	6	-3.99	-1.51	0.066	1171	0.972	1.93	0.91	0.818	14171	0.995	-0.714777	-2.97175	-1.69043	1.52559
1171	CDCP2	6	-3.98	-1.51	0.066	1172	0.971	1.52	0.74	0.77	13288	0.999	-1.91717	-6.88717	0.368215	1.69259
1172	PPP2R5C	6	-3.98	-1.51	0.0661	1173	0.971	-1.83	-0.63	0.263	4337	1.05	2.22529	-2.46114	2.26078	-0.884921
1173	TRIP6	6	-3.98	-1.51	0.0661	1174	0.971	-1.03	-0.3	0.38	6297	1.04	-1.65619	-4.68957	-1.96326	-6.12238
1174	SLC5A1	6	-3.98	-1.5	0.0662	1175	0.971	1.63	0.78	0.783	13513	0.999	-2.57996	-3.35813	-4.27907	2.19181
1175	GART	6	-3.98	-1.5	0.0662	1176	0.971	-0.56	-0.11	0.456	7601	1.03	-3.69899	-3.72748	-7.94692	-3.69047
1176	IRX3	6	-3.98	-1.5	0.0662	1177	0.97	2.91	1.31	0.904	15747	0.99	-0.339222	-2.70284	0.0164655	2.38415
1177	KRT25	5	-3.63	-1.5	0.0662	1178	0.969	2.8	1.37	0.915	15911	0.991	0.908935	-2.55697	-3.77518	3.54428
1178	POPDC3	5	-3.63	-1.5	0.0663	1179	0.969	2.06	1.04	0.85	14789	0.991	1.71715	-4.24543	-1.24449	2.04995
1179	HCRTR2	6	-3.98	-1.5	0.0663	1180	0.969	-8.35	-3.3	0.000483	43	0.194	0.374467	-4.07609	-0.788101	-7.59678
1180	TMLHE	3	-2.81	-1.5	0.0663	1181	0.968	1.57	1.02	0.847	14718	0.992	1.39185	-1.58397	-0.963998	1.26991
1181	C10orf129	6	-3.98	-1.5	0.0664	1182	0.968	1.09	0.56	0.713	12217	1.01	0.30481	-2.79063	-0.543122	1.33654
1182	CASD1	6	-3.98	-1.5	0.0664	1183	0.968	-0.64	-0.15	0.442	7376	1.03	-1.8442	-3.13804	-2.33109	-0.851946
1183	LOR	5	-3.63	-1.5	0.0665	1184	0.968	1.41	0.75	0.774	13347	0.999	-0.223681	-3.12631	-3.41697	1.82446
1184	C3orf38	4	-3.25	-1.5	0.0665	1185	0.968	-3.75	-1.76	0.0388	780	0.858	-0.497088	-2.34833	0.858838	-2.58431
1185	CTH	6	-3.97	-1.5	0.0666	1186	0.967	3.25	1.45	0.926	16105	0.991	3.53676	-3.26467	1.54719	2.8085
1186	ZNF197	6	-3.97	-1.5	0.0667	1187	0.968	1.7	0.81	0.792	13691	0.997	1.92081	-2.19626	-2.73544	1.78334
1187	IGBP1	2	-2.29	-1.5	0.0667	1188	0.967	-0.32	-0.11	0.456	7598	1.03	-1.6314	-5.20113	-1.98042	-0.410894
1188	IQCK	6	-3.97	-1.5	0.0667	1189	0.967	1.83	0.87	0.807	13952	0.996	2.82814	-2.34265	-0.0264374	1.32583
1189	PKNOX1	6	-3.97	-1.5	0.0667	1190	0.967	1.09	0.56	0.713	12226	1.01	3.25631	-2.69363	-3.31078	2.35429
1190	MRGPRX1	2	-2.29	-1.5	0.0668	1191	0.967	0.28	0.32	0.624	10609	1.01	-0.0608013	-1.6851	-0.209585	0.253555
1191	GTSF1L	2	-2.29	-1.5	0.0669	1192	0.967	-0.57	-0.28	0.388	6406	1.04	0.600521	-1.54702	-0.330245	-0.489688
1192	DEPDC4	3	-2.81	-1.5	0.0669	1193	0.967	0.31	0.29	0.616	10450	1.02	0.745032	-1.88689	-0.187774	0.323438
1193	SPTBN2	6	-3.97	-1.5	0.067	1194	0.967	-0.91	-0.25	0.4	6614	1.04	-2.76335	-2.63867	-2.06243	-0.537565
1194	KLHL42	6	-3.96	-1.5	0.0671	1195	0.968	-0.83	-0.22	0.412	6859	1.03	-1.53738	-5.46762	0.839626	-0.382241
1195	CASP10	6	-3.96	-1.5	0.0671	1196	0.967	-3.02	-1.12	0.131	2194	1.03	1.41375	-1.9181	0.44581	-2.48167
1196	CNTN1	6	-3.96	-1.5	0.0671	1197	0.966	-3.39	-1.27	0.102	1735	1.01	-2.89017	-4.01614	-2.86041	-4.94439
1197	TMPRSS11E	6	-3.96	-1.5	0.0671	1198	0.966	0.33	0.25	0.599	10124	1.02	0.460822	-3.06926	-0.730755	0.0978739
1198	TMEM55A	3	-2.8	-1.5	0.0673	1199	0.968	0.82	0.59	0.723	12427	1	1.39135	-2.05634	-0.395562	0.549329
1199	SLC16A5	6	-3.96	-1.5	0.0674	1200	0.968	3.52	1.56	0.94	16329	0.992	-0.343379	-5.47086	-5.83851	4.55443
1200	DEDD2	6	-3.96	-1.5	0.0674	1201	0.967	1.56	0.75	0.775	13369	0.999	0.998957	-2.87542	-2.25497	1.51131
1201	FRYL	6	-3.96	-1.5	0.0674	1202	0.967	-0.88	-0.24	0.405	6694	1.04	-0.39563	-4.31548	1.61739	-0.628853
1202	RXRG	6	-3.96	-1.5	0.0674	1203	0.966	2.6	1.18	0.881	15339	0.99	1.80272	-3.36137	-5.09422	1.90565
1203	FBRS	6	-3.61	-1.49	0.0675	1204	0.966	2.25	1.04	0.85	14773	0.992	-5.41696	-2.31821	-5.80413	-0.159601
1204	NCOA4	3	-2.8	-1.49	0.0675	1205	0.966	-0.73	-0.31	0.379	6273	1.04	1.13718	-2.71741	-0.257461	-0.314915
1205	SERTAD3	3	-2.8	-1.49	0.0675	1206	0.965	-1.38	-0.68	0.247	4065	1.05	1.21802	-1.56553	1.5934	-1.06712
1206	C16orf97	4	-3.23	-1.49	0.0675	1207	0.965	3.25	1.75	0.96	16656	0.993	1.29555	-2.44184	-1.25724	2.65179
1207	FAM126A	5	-3.61	-1.49	0.0676	1208	0.964	-5.43	-2.32	0.0103	273	0.651	-1.33638	-5.00838	3.12646	-5.98381
1208	NDNL2	5	-3.61	-1.49	0.0677	1209	0.965	-3.17	-1.3	0.0964	1660	1	-9.43586	-4.20101	-7.67506	-3.46916
1209	ZBTB39	5	-3.61	-1.49	0.0678	1210	0.966	-1.43	-0.52	0.3	4919	1.05	-1.77165	-2.25949	-3.96681	-0.676237
1210	COX4I2	6	-3.95	-1.49	0.0679	1211	0.966	-2.75	-1.01	0.157	2568	1.05	1.74647	-2.60441	-5.00874	0.150472
1211	KIF5B	6	-3.95	-1.49	0.0679	1212	0.966	-0.46	-0.07	0.471	7844	1.04	0.717848	-2.53928	0.469601	-0.25389
1212	SSU72	6	-3.95	-1.49	0.0679	1213	0.965	-0.17	0.05	0.519	8723	1.03	-20.2037	-4.35454	-19.1564	-3.46687
1213	CHST12	5	-3.6	-1.49	0.068	1214	0.966	0.73	0.44	0.672	11463	1.01	-1.73256	-2.31766	0.297915	0.549423
1214	KPNB1	6	-3.94	-1.49	0.0682	1215	0.968	-3.24	-1.21	0.114	1902	1.03	-8.22258	-7.50049	-10.317	-5.90125
1215	RALGAPA2	6	-3.94	-1.49	0.0682	1216	0.967	-1.91	-0.66	0.253	4178	1.05	0.758913	-3.56458	0.396066	-1.2127
1216	NME9	6	-3.94	-1.49	0.0683	1217	0.967	-2.11	-0.75	0.227	3735	1.05	-2.91511	-4.8129	-1.49542	-2.63326
1217	DIO1	6	-3.94	-1.49	0.0683	1218	0.967	2.14	0.99	0.839	14567	0.993	0.875092	-3.11292	-2.09073	1.91009
1218	ARL6IP5	5	-3.6	-1.49	0.0684	1219	0.967	1.4	0.74	0.772	13324	0.998	1.94073	-2.5039	-2.85839	1.43618
1219	CSF1	6	-3.94	-1.49	0.0685	1220	0.967	-2.14	-0.76	0.224	3676	1.05	1.75875	-2.5985	-2.57791	-0.404127
1220	FBXL20	6	-3.94	-1.49	0.0685	1221	0.967	-2.02	-0.71	0.239	3925	1.05	1.19751	-2.80783	0.419771	-1.96404
1221	AKR1A1	6	-3.94	-1.49	0.0685	1222	0.966	-2.01	-0.71	0.24	3947	1.05	1.16365	-2.97159	0.692283	-1.07525
1222	MAK	6	-3.94	-1.49	0.0685	1223	0.966	0.96	0.51	0.695	11893	1.01	2.97991	-1.81195	2.67739	0.639974
1223	POLL	6	-3.94	-1.49	0.0686	1224	0.967	-4.45	-1.7	0.0442	866	0.88	-2.17134	-4.7624	-4.18579	-2.81164
1224	SCARB1	6	-3.93	-1.49	0.0687	1225	0.966	-0.44	-0.07	0.474	7895	1.03	-1.0146	-2.88953	1.55339	-0.223022
1225	PNLIPRP3	6	-3.93	-1.49	0.0687	1226	0.966	-0.04	0.1	0.54	9099	1.02	1.56411	-2.4982	-0.224145	-0.0256643
1226	PEF1	6	-3.93	-1.49	0.0688	1227	0.966	0.77	0.43	0.667	11388	1.01	-0.772794	-2.75599	-0.827049	0.528707
1227	MAP3K11	6	-3.93	-1.48	0.0688	1228	0.966	2.51	1.14	0.873	15208	0.99	-0.882455	-4.63388	-10.2952	4.01849
1228	PATE4	1	-1.6	-1.48	0.0689	1229	0.966	0.42	0.54	0.706	12105	1.01	0.178773	-1.18657	-0.357225	0.335091
1229	PRF1	6	-3.93	-1.48	0.069	1230	0.967	-1.62	-0.54	0.293	4821	1.05	-1.17142	-2.71263	-1.04525	-0.947003
1230	SCAMP4	6	-3.93	-1.48	0.069	1231	0.966	1.68	0.81	0.79	13648	0.997	1.49051	-2.71304	-3.39343	1.73657
1231	SELP	6	-3.93	-1.48	0.0691	1232	0.967	2.61	1.19	0.882	15356	0.99	1.75405	-2.44918	-0.223118	1.8277
1232	PHOSPHO2	2	-2.27	-1.48	0.0691	1233	0.966	1.8	1.39	0.918	15956	0.991	-0.113838	-1.84887	-0.667607	1.75398
1233	HAUS2	2	-2.26	-1.48	0.0693	1234	0.968	0.82	0.7	0.758	13052	1	-0.323067	-1.92626	-0.787208	0.797056
1234	THTPA	5	-3.58	-1.48	0.0696	1235	0.971	2.26	1.13	0.871	15173	0.989	-0.307092	-5.08762	-4.14564	1.44331
1235	PRR19	5	-3.57	-1.48	0.0697	1236	0.972	2.43	1.21	0.886	15432	0.99	0.10651	-3.1524	-1.75523	2.95345
1236	NUP85	6	-3.91	-1.48	0.0698	1237	0.972	-0.25	0	0.501	8389	1.03	-6.81861	-3.26588	-11.75	0.808947
1237	ZNF768	5	-3.57	-1.48	0.0699	1238	0.973	2.28	1.14	0.873	15196	0.99	-0.97671	-2.74538	-1.73951	1.92558
1238	SLC4A5	6	-3.91	-1.48	0.0699	1239	0.972	-2.72	-1	0.16	2630	1.05	-1.42606	-2.99625	-0.458961	-1.93298
1239	SOD1	3	-2.77	-1.48	0.0699	1240	0.972	-1.88	-0.97	0.166	2716	1.05	-5.93399	-1.69766	-7.74797	-2.20845
1240	KDR	6	-3.91	-1.48	0.0699	1241	0.971	-2.26	-0.81	0.21	3458	1.05	0.614632	-3.92022	-0.742594	-1.12206
1241	BLM	6	-3.91	-1.48	0.0701	1242	0.973	-1.77	-0.61	0.272	4454	1.05	-2.53	-2.85888	-9.16503	-2.19829
1242	MTNR1A	6	-3.9	-1.47	0.0703	1243	0.974	-0.02	0.11	0.543	9156	1.02	-0.746007	-3.42269	1.3042	0.548038
1243	EGLN3	6	-3.9	-1.47	0.0703	1244	0.974	-0.81	-0.21	0.415	6924	1.03	2.01038	-2.29695	0.440861	-0.0832044
1244	ANKLE1	6	-3.9	-1.47	0.0703	1245	0.974	-4.66	-1.79	0.0369	744	0.854	-0.607824	-2.92587	-2.39939	-3.82657
1245	SCNN1G	6	-3.9	-1.47	0.0703	1246	0.973	3.49	1.54	0.939	16303	0.992	-2.32359	-4.92281	-4.26437	4.1628
1246	EXD2	6	-3.9	-1.47	0.0705	1247	0.974	-2.6	-0.95	0.172	2816	1.05	0.346323	-3.3034	2.74364	-2.29482
1247	SLC16A3	6	-3.9	-1.47	0.0705	1248	0.974	-1.51	-0.5	0.308	5069	1.05	0.278749	-3.61679	-1.05197	-0.879984
1248	STXBP1	6	-3.9	-1.47	0.0706	1249	0.974	5.67	2.44	0.993	17138	0.998	-1.10237	-5.59097	-6.42791	6.84571
1249	PKD2L2	5	-3.56	-1.47	0.0706	1250	0.973	0.2	0.21	0.582	9854	1.02	0.858375	-2.44464	0.433236	0.211821
1250	EXOSC7	6	-3.9	-1.47	0.0707	1251	0.974	1.07	0.55	0.71	12165	1.01	-7.97195	-5.74032	-6.86424	1.79607
1251	TMEM174	5	-3.56	-1.47	0.0708	1252	0.974	-3.63	-1.51	0.0656	1186	0.954	-0.394358	-3.85415	-0.831918	-3.47861
1252	OR10K2	3	-2.75	-1.47	0.0709	1253	0.975	1.73	1.12	0.868	15131	0.989	2.55551	-1.6875	-1.1303	1.58008
1253	GBA3	6	-3.89	-1.47	0.0709	1254	0.975	2.08	0.97	0.833	14462	0.993	0.128832	-1.97745	1.74516	1.10037
1254	DUOX1	6	-3.89	-1.47	0.0709	1255	0.974	1.36	0.67	0.749	12893	1	0.218585	-2.54433	-1.46872	1.40991
1255	GAL3ST1	5	-3.55	-1.47	0.071	1256	0.974	-1.92	-0.74	0.229	3752	1.05	1.08018	-2.16829	0.459986	-1.15864
1256	TAS2R31	2	-2.25	-1.47	0.071	1257	0.974	-0.93	-0.55	0.293	4816	1.05	1.56739	-1.30711	0.789691	-0.620359
1257	XKR3	2	-2.25	-1.47	0.0711	1258	0.974	1.5	1.18	0.881	15334	0.99	-2.09219	-3.01557	-1.16535	1.46687
1258	DEFA5	1	-1.59	-1.47	0.0711	1259	0.974	-0.79	-0.67	0.25	4112	1.05	0.272743	-1.84009	0.277675	-0.778089
1259	FRMPD1	6	-3.89	-1.47	0.0712	1260	0.974	2.78	1.26	0.895	15596	0.99	0.890144	-3.22667	-2.26305	2.87854
1260	HSD11B2	6	-3.89	-1.47	0.0713	1261	0.975	0.65	0.38	0.65	11058	1.01	1.22291	-1.97547	-0.777308	1.30147
1261	GJD4	5	-3.55	-1.47	0.0713	1262	0.974	-3.72	-1.55	0.0607	1114	0.94	2.70578	-2.27043	2.59434	-2.84001
1262	NSDHL	6	-3.88	-1.47	0.0714	1263	0.974	-0.65	-0.15	0.442	7372	1.03	2.27321	-3.38268	0.0273132	-0.400801
1263	CHCHD1	5	-3.54	-1.47	0.0715	1264	0.974	-4.7	-1.99	0.0232	500	0.8	-1.61551	-2.95296	-2.58952	-3.11489
1264	METTL3	6	-3.88	-1.46	0.0715	1265	0.975	0.61	0.37	0.643	10948	1.01	-3.74899	-3.01191	-3.99757	0.450065
1265	LTF	6	-3.88	-1.46	0.0716	1266	0.974	-2.97	-1.1	0.136	2255	1.04	1.32576	-2.39762	-4.04759	-2.49461
1266	DGKB	6	-3.88	-1.46	0.0716	1267	0.974	1.94	0.91	0.818	14178	0.995	-0.381983	-2.95249	1.36396	1.99339
1267	MDC1	6	-3.88	-1.46	0.0716	1268	0.973	5.16	2.23	0.987	17064	0.997	-1.67163	-3.47395	-12.2278	5.04211
1268	SPNS1	6	-3.88	-1.46	0.0717	1269	0.974	-4.96	-1.91	0.028	584	0.827	1.87301	-3.07657	0.78726	-4.68226
1269	PKN3	6	-3.88	-1.46	0.0718	1270	0.974	-1.56	-0.52	0.301	4941	1.05	-0.713184	-5.98067	0.575124	-1.07756
1270	CCDC64B	6	-3.88	-1.46	0.0718	1271	0.973	-1.4	-0.46	0.324	5338	1.05	-0.221397	-3.80143	1.38894	-1.52805
1271	FGG	5	-3.54	-1.46	0.0718	1272	0.973	0.45	0.32	0.625	10638	1.01	1.82533	-2.41229	2.88736	0.257664
1272	PMS2	2	-2.24	-1.46	0.0719	1273	0.973	0.29	0.32	0.626	10660	1.01	-0.0428178	-1.27684	-0.930952	0.179404
1273	VSIG1	6	-3.87	-1.46	0.0719	1274	0.973	-0.27	0.01	0.503	8434	1.03	1.49886	-2.63354	0.724081	-0.443731
1274	ADORA1	6	-3.87	-1.46	0.072	1275	0.973	1.81	0.86	0.804	13903	0.997	-1.7998	-4.09967	-0.949684	1.73423
1275	RALB	6	-3.87	-1.46	0.0722	1276	0.975	1.46	0.71	0.763	13139	1	3.12253	-2.42803	-2.80444	1.81212
1276	TULP2	6	-3.87	-1.46	0.0722	1277	0.975	-1.07	-0.32	0.374	6196	1.04	1.96276	-3.55989	-3.55043	0.421114
1277	SERTAD4	4	-3.16	-1.46	0.0722	1278	0.974	-0.65	-0.21	0.417	6957	1.03	-0.475664	-2.56649	0.384111	-0.598883
1278	AHRR	6	-3.86	-1.46	0.0725	1279	0.977	0.82	0.45	0.675	11514	1.01	-0.52917	-2.01789	-5.16986	3.24
1279	TGM7	6	-3.86	-1.46	0.0726	1280	0.977	-2.25	-0.8	0.211	3475	1.05	0.405072	-3.19129	1.25691	-1.93201
1280	SLIT2	6	-3.86	-1.46	0.0726	1281	0.977	-3.38	-1.27	0.103	1757	1.01	1.59248	-2.52119	-1.7257	-2.60197
1281	ZMIZ2	6	-3.86	-1.46	0.0726	1282	0.976	1.37	0.68	0.751	12918	1	0.516461	-2.55264	-1.30083	1.2629
1282	ELP5	6	-3.86	-1.46	0.0726	1283	0.976	0.34	0.26	0.601	10184	1.02	-6.44468	-5.73331	-9.72934	0.658561
1283	HMGA2	6	-3.86	-1.46	0.0727	1284	0.976	-0.61	-0.13	0.447	7457	1.03	-3.28536	-2.67638	0.976316	-0.449424
1284	TSKS	6	-3.86	-1.46	0.0727	1285	0.975	-2.43	-0.88	0.19	3106	1.05	1.55623	-2.49776	0.891516	-2.25618
1285	WSB2	6	-3.86	-1.46	0.0728	1286	0.975	-2.23	-0.8	0.213	3513	1.05	-1.81986	-2.98579	-4.45388	-1.5063
1286	ITGAD	6	-3.86	-1.45	0.0729	1287	0.977	-2.12	-0.75	0.227	3717	1.05	2.30212	-3.10901	-3.68576	1.31311
1287	SI	6	-3.86	-1.45	0.073	1288	0.976	-1.97	-0.69	0.246	4046	1.05	2.69031	-2.66453	0.9173	-1.77244
1288	DUOX2	6	-3.85	-1.45	0.073	1289	0.977	-2.2	-0.78	0.217	3566	1.05	0.472509	-5.58544	-0.325179	-1.88727
1289	COL20A1	6	-3.85	-1.45	0.0731	1290	0.977	1.98	0.93	0.824	14264	0.995	0.420768	-2.90956	-3.14102	2.0232
1290	BCL2L11	4	-3.14	-1.45	0.0734	1291	0.98	0.13	0.18	0.573	9652	1.02	-1.23169	-2.39206	-3.58443	0.10843
1291	XKR4	6	-3.85	-1.45	0.0735	1292	0.98	-3.61	-1.36	0.0872	1519	0.989	-0.771642	-2.40501	1.67117	-3.45876
1292	EHD1	6	-3.85	-1.45	0.0735	1293	0.98	0.34	0.25	0.6	10165	1.02	-0.385933	-2.40997	-3.94922	0.408038
1293	B3GALNT1	2	-2.22	-1.45	0.0735	1294	0.979	0.97	0.8	0.789	13630	0.997	1.05216	-1.29751	-0.0184207	0.617209
1294	SNAPC1	1	-1.57	-1.45	0.0736	1295	0.979	0.68	0.8	0.787	13592	0.998	-0.0651874	-1.22045	-0.715431	0.663102
1295	RPTN	6	-3.85	-1.45	0.0736	1296	0.979	1	0.52	0.7	11988	1.01	2.58719	-2.66797	-0.326041	0.797071
1296	STAR	6	-3.84	-1.45	0.0737	1297	0.979	-2.45	-0.89	0.188	3072	1.05	0.0369243	-2.64741	0.376337	-2.82506
1297	AQP4	6	-3.84	-1.45	0.0737	1298	0.978	3.53	1.56	0.941	16334	0.993	0.255921	-3.17503	-5.10436	5.95153
1298	PRRT4	6	-3.84	-1.45	0.0738	1299	0.979	-0.45	-0.07	0.473	7868	1.04	0.365455	-2.90304	1.01129	-0.177114
1299	SEMA4D	6	-3.84	-1.45	0.0738	1300	0.979	-2.88	-1.06	0.144	2380	1.04	1.68139	-2.35878	-3.11741	-6.45576
1300	IL17C	6	-3.84	-1.45	0.0739	1301	0.98	-3.61	-1.36	0.087	1513	0.991	1.46821	-2.40356	0.71567	-3.49274
1301	SZT2	6	-3.84	-1.45	0.074	1302	0.98	-1.75	-0.6	0.275	4496	1.05	0.652738	-3.04823	0.179381	-1.65286
1302	ZNF311	6	-3.84	-1.45	0.0741	1303	0.98	1.5	0.73	0.767	13231	0.999	0.518667	-2.52429	-0.480052	1.20715
1303	NRD1	6	-3.84	-1.45	0.0741	1304	0.98	-2.3	-0.83	0.205	3354	1.05	1.1511	-7.66195	0.397606	-1.42296
1304	RETSAT	6	-3.83	-1.45	0.0742	1305	0.98	0.79	0.44	0.669	11427	1.01	1.88388	-2.46762	-0.804317	0.354011
1305	MYZAP	6	-3.83	-1.44	0.0743	1306	0.98	3.23	1.44	0.925	16083	0.991	-0.492283	-2.85323	-4.69011	3.19931
1306	MOV10	6	-3.83	-1.44	0.0743	1307	0.98	1.63	0.78	0.783	13510	0.999	0.953625	-2.40313	-2.62217	1.52505
1307	DNAJC7	6	-3.83	-1.44	0.0744	1308	0.98	-0.67	-0.16	0.437	7289	1.03	0.00790402	-3.87835	-1.8246	-0.81802
1308	TRPC3	6	-3.83	-1.44	0.0744	1309	0.98	0.21	0.2	0.58	9805	1.02	3.06446	-2.45633	-0.672206	0.796003
1309	C10orf111	1	-1.56	-1.44	0.0745	1310	0.981	-0.91	-0.8	0.213	3507	1.05	1.10668	-0.834555	-0.395981	-0.764309
1310	TMEM151B	6	-3.83	-1.44	0.0745	1311	0.98	-1.15	-0.35	0.362	5990	1.04	-0.800011	-3.10392	0.690467	-0.77699
1311	ST8SIA2	6	-3.83	-1.44	0.0746	1312	0.98	-0.04	0.1	0.539	9088	1.02	1.36992	-2.81041	-0.407699	-0.597217
1312	LHX6	6	-3.83	-1.44	0.0747	1313	0.98	-3.57	-1.35	0.0893	1547	0.994	-2.30539	0.449066	1.62498	-3.39559
1313	OR2V1	4	-3.12	-1.44	0.0747	1314	0.98	-1.89	-0.83	0.204	3342	1.05	1.38893	-1.98401	0.94199	-1.35512
1314	CRYGS	4	-3.12	-1.44	0.0748	1315	0.98	-0.28	-0.03	0.49	8189	1.03	1.29431	-2.07368	1.87294	-0.455588
1315	MZF1	6	-3.82	-1.44	0.0748	1316	0.98	2.82	1.27	0.898	15641	0.989	1.76894	-2.43125	-1.10255	2.13984
1316	ZNF134	4	-3.12	-1.44	0.0748	1317	0.979	1.56	0.9	0.815	14122	0.995	1.70951	-2.88533	0.240228	0.902526
1317	GHRHR	6	-3.82	-1.44	0.0749	1318	0.98	-1.47	-0.48	0.314	5172	1.05	0.849306	-2.72469	1.84303	-0.400701
1318	COL6A5	6	-3.82	-1.44	0.0749	1319	0.979	1.41	0.69	0.756	13026	1	1.24081	-4.13664	-1.10065	1.38629
1319	KAT8	6	-3.82	-1.44	0.0749	1320	0.979	0.43	0.29	0.614	10426	1.02	-10.0618	-6.30741	-9.54346	-0.118858
1320	GMDS	6	-3.82	-1.44	0.0749	1321	0.978	-0.01	0.11	0.546	9207	1.02	1.89224	-2.75861	-0.208717	-0.678197
1321	ALOX12	6	-3.82	-1.44	0.075	1322	0.977	-2.44	-0.88	0.189	3092	1.05	0.573546	-2.00413	0.368291	-1.72355
1322	VPS13B	6	-3.82	-1.44	0.0751	1323	0.978	-0.33	-0.02	0.492	8222	1.03	0.185703	-4.20435	-0.329689	-0.214304
1323	TMEM14E	3	-2.7	-1.44	0.0751	1324	0.978	3.52	2.16	0.984	17018	0.997	0.387357	-1.75914	-1.62456	3.1308
1324	KDM4B	6	-3.82	-1.44	0.0751	1325	0.977	-2.83	-1.04	0.149	2444	1.05	-1.69192	-2.49049	-2.34947	-1.18654
1325	CLINT1	6	-3.82	-1.44	0.0752	1326	0.977	2.46	1.12	0.869	15143	0.989	1.10992	-2.74894	-0.775623	1.78855
1326	DLX3	6	-3.82	-1.44	0.0752	1327	0.977	-2.47	-0.89	0.186	3044	1.05	-2.39667	-2.94233	-2.43091	-0.126745
1327	2012-09-01	6	-3.82	-1.44	0.0753	1328	0.977	-0.07	0.09	0.536	9032	1.02	-1.4111	-2.20868	0.0263179	-0.498828
1328	CASKIN2	6	-3.82	-1.44	0.0753	1329	0.976	-1.72	-0.59	0.278	4571	1.05	-1.15198	-3.32306	-2.79121	-0.43736
1329	MALL	2	-2.2	-1.44	0.0753	1330	0.976	-1.6	-1.02	0.155	2533	1.05	0.306322	-1.45833	-0.0794466	-1.38978
1330	ALX3	6	-3.81	-1.44	0.0755	1331	0.977	2.74	1.24	0.892	15535	0.99	2.78519	-2.41555	-0.613561	2.18372
1331	PDZD3	6	-3.81	-1.44	0.0755	1332	0.977	-1.98	-0.69	0.244	4024	1.05	1.70233	-3.28744	3.13188	-1.73113
1332	CASP12	4	-3.11	-1.43	0.0757	1333	0.978	-1.62	-0.7	0.243	3997	1.05	0.129208	-2.53146	-2.1645	-0.874608
1333	CD93	6	-3.81	-1.43	0.0757	1334	0.978	1.65	0.79	0.786	13563	0.998	2.70037	-2.47792	-4.64217	2.69627
1334	TMEM25	6	-3.81	-1.43	0.0757	1335	0.978	2.79	1.26	0.896	15606	0.99	0.4257	-2.81757	0.388917	2.01597
1335	CERS1	6	-3.81	-1.43	0.0758	1336	0.978	0.17	0.19	0.574	9689	1.02	2.48188	-5.6193	-1.87787	0.0397429
1336	CRYBB3	6	-3.8	-1.43	0.0761	1337	0.981	-2.74	-1.01	0.157	2575	1.05	1.52026	-3.69402	0.398899	-1.28634
1337	CYP4B1	6	-3.8	-1.43	0.0761	1338	0.98	0.17	0.19	0.574	9677	1.02	1.22496	-2.03793	-0.853014	-0.54268
1338	MCC	6	-3.8	-1.43	0.0762	1339	0.98	0.58	0.35	0.638	10855	1.01	3.24774	-2.40249	1.07182	0.107074
1339	OAS3	6	-3.79	-1.43	0.0765	1340	0.984	-1.87	-0.65	0.259	4259	1.05	-4.28078	-2.84973	-5.18912	-0.851814
1340	RNF6	1	-1.55	-1.43	0.0765	1341	0.984	-0.91	-0.79	0.214	3531	1.04	0.634578	-1.01084	0.279355	-0.631088
1341	NYAP1	6	-3.79	-1.43	0.0766	1342	0.984	-0.06	0.09	0.536	9038	1.02	0.764103	-2.73554	-4.38448	1.76505
1342	TRAF5	6	-3.79	-1.43	0.0766	1343	0.983	-2.37	-0.85	0.196	3217	1.05	1.37696	-2.08011	1.88386	-1.79559
1343	SGSH	6	-3.79	-1.43	0.0766	1344	0.983	-0.14	0.06	0.524	8828	1.02	2.15187	-2.66666	-0.628497	0.197468
1344	CBY1	5	-3.46	-1.43	0.0766	1345	0.982	0.44	0.31	0.623	10587	1.01	-1.14866	-2.9321	-2.87095	0.685817
1345	ANGPTL4	6	-3.79	-1.43	0.0766	1346	0.982	0.04	0.13	0.553	9314	1.02	0.56689	-2.8952	2.19959	-0.248909
1346	IQCB1	5	-3.46	-1.43	0.0767	1347	0.981	-1.73	-0.66	0.255	4206	1.05	-0.346166	-3.40939	-1.40493	-2.53834
1347	GRAMD3	6	-3.79	-1.43	0.0768	1348	0.982	2.04	0.95	0.829	14392	0.993	-0.336828	-2.77542	-2.33111	1.43685
1348	HSPA1L	5	-3.46	-1.43	0.0768	1349	0.981	-2.24	-0.89	0.188	3076	1.05	0.224986	-2.16498	3.83348	-1.40446
1349	MAGEB5	2	-2.19	-1.43	0.0768	1350	0.981	-1.91	-1.24	0.108	1823	1.02	2.01161	-1.66946	1.01934	-1.63655
1350	PRAM1	6	-3.79	-1.43	0.0768	1351	0.98	-0.67	-0.16	0.437	7291	1.03	2.2155	-2.54681	1.95732	-0.124468
1351	BGN	6	-3.79	-1.43	0.0769	1352	0.98	3.76	1.66	0.951	16525	0.992	2.38031	-2.77052	-2.46592	4.06932
1352	WEE2	6	-3.79	-1.43	0.077	1353	0.981	3.64	1.61	0.946	16432	0.992	1.50753	-2.44842	-2.45346	3.59531
1353	SLC35F3	6	-3.78	-1.43	0.0771	1354	0.981	4.36	1.9	0.971	16834	0.994	-1.10822	-2.31907	-1.48033	3.49608
1354	IGHMBP2	6	-3.78	-1.43	0.0771	1355	0.98	-1.34	-0.43	0.333	5463	1.05	-0.242023	-3.12812	-0.677778	-1.25949
1355	CSRNP1	6	-3.78	-1.42	0.0771	1356	0.98	-0.13	0.06	0.525	8835	1.02	1.55304	-2.34597	-2.39475	-0.302572
1356	ARPC1B	6	-3.78	-1.42	0.0771	1357	0.98	-2.07	-0.73	0.233	3814	1.05	-3.85756	-5.22652	-3.90611	-1.5339
1357	HIST1H2AE	2	-2.18	-1.42	0.0772	1358	0.98	0.32	0.35	0.636	10805	1.01	-0.686804	-1.90413	0.717912	0.253764
1358	C8orf87	5	-3.45	-1.42	0.0772	1359	0.98	-2.55	-1.03	0.152	2499	1.05	1.2039	-2.38599	0.375377	-1.79453
1359	NXPE3	6	-3.78	-1.42	0.0773	1360	0.98	-4.25	-1.62	0.0525	992	0.912	0.318888	-2.93687	1.50429	-4.94283
1360	DVL2	6	-3.78	-1.42	0.0774	1361	0.98	-0.21	0.03	0.512	8601	1.03	-0.501163	-2.49421	-0.884267	0.083503
1361	FUT10	5	-3.45	-1.42	0.0776	1362	0.982	-0.28	-0.01	0.496	8305	1.03	2.62075	-1.92612	1.82705	-0.237235
1362	RHOBTB3	6	-3.78	-1.42	0.0776	1363	0.982	3.64	1.61	0.946	16424	0.993	0.784524	-2.1375	0.12619	2.58896
1363	CDH19	5	-3.45	-1.42	0.0776	1364	0.981	1.11	0.61	0.73	12558	1	1.14004	-2.76037	2.78543	0.932873
1364	SCYL3	6	-3.77	-1.42	0.0777	1365	0.981	0.03	0.13	0.551	9293	1.02	1.37759	-3.66975	0.489264	0.120687
1365	CTXN1	3	-2.67	-1.42	0.0777	1366	0.98	2.97	1.84	0.967	16780	0.993	1.44435	-1.85533	-1.84618	2.39138
1366	OR2AT4	4	-3.08	-1.42	0.0777	1367	0.98	-2.21	-0.99	0.161	2649	1.05	-0.637299	-3.60375	-1.7504	-1.56374
1367	SALL1	6	-3.77	-1.42	0.0779	1368	0.981	1.29	0.65	0.741	12747	1	-1.14354	-2.94611	-0.816803	1.04913
1368	PDHX	6	-3.77	-1.42	0.0779	1369	0.981	0.63	0.38	0.647	11018	1.01	-0.242771	-2.70258	-3.19112	0.707138
1369	BCCIP	6	-3.77	-1.42	0.078	1370	0.981	0.83	0.46	0.676	11543	1.01	-2.74949	-2.82489	-2.37341	0.727873
1370	USP50	4	-3.08	-1.42	0.078	1371	0.981	1.36	0.8	0.788	13621	0.998	1.12698	-1.19277	-1.03232	1.18116
1371	CCDC170	6	-3.77	-1.42	0.0781	1372	0.981	0.96	0.51	0.695	11908	1.01	1.60307	-1.91422	0.992879	0.969255
1372	LIN28A	1	-1.54	-1.42	0.0781	1373	0.98	0.16	0.28	0.61	10338	1.02	-0.198167	-1.23328	-0.297781	0.132345
1373	RIMBP2	6	-3.77	-1.42	0.0781	1374	0.98	-1	-0.29	0.385	6359	1.04	1.20972	-3.25899	-1.48849	-0.598747
1374	CCDC174	6	-3.77	-1.42	0.0782	1375	0.98	6.32	2.7	0.997	17201	0.999	-1.13922	-2.11231	-3.20736	7.63294
1375	PDE12	4	-3.07	-1.42	0.0782	1376	0.979	1.17	0.7	0.759	13059	1	4.50571	-2.02309	-1.11585	0.908883
1376	TAF5L	6	-3.76	-1.42	0.0783	1377	0.98	1.57	0.76	0.776	13399	0.999	-2.09815	-2.27592	-0.636076	1.11863
1377	CSNK2B	6	-3.76	-1.42	0.0784	1378	0.98	0.22	0.21	0.581	9829	1.02	-7.65528	-6.28164	-4.44448	2.04594
1378	UBIAD1	6	-3.76	-1.42	0.0784	1379	0.98	1.7	0.81	0.792	13692	0.997	0.724903	-1.86173	-0.365791	1.07375
1379	MCUR1	5	-3.43	-1.42	0.0784	1380	0.98	-0.44	-0.08	0.468	7795	1.03	3.78855	-6.06271	-0.0405509	-0.129976
1380	LINS	6	-3.76	-1.42	0.0784	1381	0.979	-2.95	-1.09	0.138	2285	1.04	0.59945	-2.73978	1.02965	-2.35322
1381	CAPN6	6	-3.76	-1.41	0.0787	1382	0.982	-2.51	-0.91	0.182	2984	1.05	2.08123	-2.70337	2.19902	-1.67099
1382	DUSP7	6	-3.76	-1.41	0.0787	1383	0.981	3.04	1.36	0.913	15890	0.991	1.52718	-2.01156	-3.10516	2.62638
1383	OR5H2	1	-1.53	-1.41	0.0788	1384	0.982	0.03	0.15	0.559	9415	1.02	0.336023	-1.43907	-1.24829	0.00968869
1384	BEGAIN	6	-3.75	-1.41	0.0789	1385	0.982	0.56	0.35	0.636	10812	1.01	2.08349	-2.46769	1.43528	0.73604
1385	STK35	6	-3.75	-1.41	0.0789	1386	0.981	-0.59	-0.12	0.451	7529	1.03	-0.631247	-2.32668	-3.40757	0.126739
1386	OR2G6	3	-2.65	-1.41	0.079	1387	0.982	1.96	1.25	0.895	15581	0.99	-0.959698	-1.88477	0.0827516	1.41625
1387	ELAVL1	6	-3.75	-1.41	0.079	1388	0.981	0.41	0.28	0.611	10368	1.02	0.540373	-2.41803	-4.40156	0.557613
1388	PRR13	1	-1.53	-1.41	0.079	1389	0.981	0.72	0.84	0.8	13836	0.997	-1.90794	-3.832	-1.63525	0.979947
1389	NIT1	6	-3.75	-1.41	0.079	1390	0.98	2.14	1.08	0.859	14943	0.991	-0.947565	-2.73845	-5.2939	1.76109
1390	SDHAF1	4	-3.06	-1.41	0.0791	1391	0.98	0.23	0.23	0.591	10001	1.02	-0.79741	-2.61182	-0.386162	-0.201616
1391	APOM	6	-3.75	-1.41	0.0791	1392	0.98	2.18	1.01	0.844	14641	0.993	1.11545	-3.10417	-1.65349	2.16561
1392	RANBP9	6	-3.75	-1.41	0.0792	1393	0.979	1.59	0.77	0.778	13433	0.998	-0.616692	-2.95379	-2.20001	1.15443
1393	PSD3	6	-3.75	-1.41	0.0792	1394	0.979	0.3	0.24	0.594	10048	1.02	0.173997	-6.93356	1.23237	0.494
1394	SLC22A3	6	-3.75	-1.41	0.0793	1395	0.98	-4.03	-1.53	0.0627	1134	0.954	2.89743	-1.94784	1.96862	-3.35706
1395	RAD54B	4	-3.06	-1.41	0.0793	1396	0.98	0.18	0.21	0.581	9833	1.02	0.00961644	-2.25367	-2.28409	0.148921
1396	MUC1	6	-3.75	-1.41	0.0793	1397	0.979	0.37	0.27	0.606	10274	1.02	-2.97446	-3.46368	-5.45276	-2.31825
1397	TRIM28	6	-3.74	-1.41	0.0795	1398	0.98	0.64	0.38	0.647	11027	1.01	-6.6401	-2.59041	5.34021	0.986275
1398	LHFPL2	5	-3.42	-1.41	0.0795	1399	0.979	-0.72	-0.2	0.419	6984	1.03	2.36802	-2.55809	-0.118917	-0.444677
1399	HMGCR	6	-3.74	-1.41	0.0795	1400	0.979	0.38	0.27	0.607	10304	1.02	-1.52837	-3.12436	-0.361431	0.481792
1400	C1orf210	4	-3.06	-1.41	0.0795	1401	0.978	-1.35	-0.56	0.288	4749	1.05	0.910086	-1.59284	1.3025	-0.523266
1401	ENHO	2	-2.16	-1.41	0.0795	1402	0.978	-1.6	-1.02	0.154	2528	1.05	0.496708	-1.38902	0.874272	-0.998856
1402	CAPS	6	-3.74	-1.41	0.0795	1403	0.977	-4.99	-1.92	0.0272	569	0.823	2.13563	-1.92851	-0.147518	-3.76855
1403	EIF2AK4	6	-3.74	-1.41	0.0796	1404	0.977	3.35	1.49	0.931	16188	0.992	1.13394	-2.8371	-2.84884	4.58031
1404	SLC16A7	6	-3.74	-1.41	0.0796	1405	0.977	0.1	0.16	0.562	9477	1.02	-1.97683	-5.31856	-1.56012	0.427626
1405	GCM1	6	-3.74	-1.41	0.0797	1406	0.977	0.76	0.43	0.666	11345	1.01	-1.63208	-4.96398	-2.43453	-0.806954
1406	RUVBL2	6	-3.74	-1.41	0.0797	1407	0.976	-0.02	0.11	0.543	9152	1.02	-4.25572	-5.02764	-9.86341	2.50217
1407	NRL	5	-3.41	-1.41	0.0797	1408	0.976	-2.38	-0.95	0.171	2806	1.05	1.16942	-2.13796	1.24439	-1.44011
1408	ARHGEF26	6	-3.74	-1.41	0.08	1409	0.978	-0.36	-0.03	0.489	8168	1.03	-0.58351	-3.66464	-1.88628	1.27521
1409	ABCA1	6	-3.74	-1.41	0.08	1410	0.978	-4.6	-1.77	0.0387	777	0.858	1.23461	-2.68528	1.42859	-4.10808
1410	TMEM61	6	-3.41	-1.4	0.08	1411	0.978	-1.07	-0.32	0.375	6209	1.04	1.26994	-2.89514	-2.64251	-2.7964
1411	SLC22A13	6	-3.73	-1.4	0.0801	1412	0.978	-2.08	-0.73	0.232	3802	1.05	1.53498	-3.48708	-3.26824	2.82965
1412	MMAB	6	-3.73	-1.4	0.0802	1413	0.978	-3.85	-1.46	0.0726	1309	0.955	1.06096	-3.2599	1.70893	-2.40086
1413	SLC25A29	6	-3.73	-1.4	0.0802	1414	0.978	-0.51	-0.09	0.463	7730	1.03	0.591693	-2.31067	-1.31521	-0.497699
1414	PSMC5	6	-3.73	-1.4	0.0802	1415	0.977	-2.32	-0.83	0.203	3329	1.05	2.44715	-4.14831	-7.95301	-2.43768
1415	NRP1	6	-3.73	-1.4	0.0802	1416	0.977	0.85	0.47	0.679	11609	1.01	3.0444	-3.29432	2.48762	1.01284
1416	ITM2A	6	-3.73	-1.4	0.0802	1417	0.976	-0.87	-0.24	0.406	6729	1.04	1.43143	-2.75077	2.54932	-0.280784
1417	TREH	6	-3.73	-1.4	0.0803	1418	0.976	-2.43	-0.88	0.19	3114	1.05	2.62872	-2.99005	-1.95376	-2.57852
1418	FOXE1	6	-3.73	-1.4	0.0803	1419	0.975	-0.5	-0.09	0.465	7759	1.03	1.49563	-3.31576	-0.33484	0.608517
1419	C19orf26	6	-3.73	-1.4	0.0804	1420	0.976	-2.05	-0.72	0.235	3851	1.05	-3.14353	0.481069	2.71106	-1.85226
1420	COMMD3	3	-2.64	-1.4	0.0804	1421	0.976	-1.37	-0.67	0.25	4107	1.05	1.23636	-2.00237	2.14243	-0.943619
1421	AHCTF1	3	-2.63	-1.4	0.0805	1422	0.976	-0.32	-0.07	0.474	7894	1.03	2.93677	-1.68832	0.377813	-0.227188
1422	DHTKD1	6	-3.73	-1.4	0.0805	1423	0.976	3.1	1.39	0.917	15945	0.991	2.18832	-2.823	-1.93849	2.95915
1423	PRELID2	6	-3.73	-1.4	0.0805	1424	0.975	1.16	0.59	0.723	12416	1	2.51392	-2.55018	-0.0817794	1.15431
1424	COPRS	6	-3.73	-1.4	0.0806	1425	0.974	1.07	0.55	0.71	12167	1.01	-3.22913	0.265023	-11.4398	0.840399
1425	PLD4	6	-3.73	-1.4	0.0806	1426	0.974	-3.45	-1.29	0.0977	1678	1	2.4946	-2.38529	0.0595223	-1.74392
1426	SMARCC2	6	-3.72	-1.4	0.0806	1427	0.974	-0.68	-0.16	0.435	7263	1.03	1.48924	-5.5088	-0.986652	-0.697164
1427	COL6A2	6	-3.72	-1.4	0.0808	1428	0.975	-1.39	-0.45	0.325	5351	1.05	-0.0248616	-3.11793	-0.136328	-1.22884
1428	RNASE9	2	-2.15	-1.4	0.0808	1429	0.975	1.37	1.09	0.862	14988	0.991	0.573102	-1.47654	-0.439533	0.918899
1429	CDYL2	6	-3.72	-1.4	0.0809	1430	0.975	1.71	0.82	0.793	13709	0.997	0.0883668	-3.18116	-0.837686	1.405
1430	MT3	6	-3.72	-1.4	0.0811	1431	0.976	-5.53	-2.15	0.0159	372	0.739	0.685323	-2.3066	0.585867	-3.40151
1431	FGFBP3	3	-2.63	-1.4	0.0811	1432	0.976	-0.27	-0.04	0.485	8094	1.03	0.555268	-1.81343	0.282185	0.177216
1432	TMEM132D	6	-3.72	-1.4	0.0811	1433	0.976	1.46	0.72	0.763	13141	1	2.08637	-3.16275	-3.45547	4.19126
1433	XRN2	6	-3.72	-1.4	0.0811	1434	0.975	-1.01	-0.3	0.383	6344	1.04	-15.7437	-9.13598	-17.8241	-1.2751
1434	ZSCAN9	6	-3.72	-1.4	0.0811	1435	0.975	2.76	1.24	0.893	15552	0.99	0.00530447	-2.5717	-1.67332	1.97917
1435	SH3GLB2	6	-3.72	-1.4	0.0812	1436	0.974	1.17	0.6	0.725	12450	1	-0.779397	-2.5616	-5.72396	3.65473
1436	PLA2G2D	6	-3.72	-1.4	0.0812	1437	0.974	0.52	0.33	0.629	10707	1.01	3.32006	-1.85729	-0.748043	0.239219
1437	FAM179B	6	-3.72	-1.4	0.0812	1438	0.973	3.42	1.52	0.935	16250	0.992	2.10088	-2.62132	-2.36395	2.9038
1438	RABEP1	6	-3.71	-1.4	0.0812	1439	0.973	0.15	0.18	0.571	9608	1.02	-0.484741	-2.89915	1.69524	0.0418879
1439	CACNG3	6	-3.71	-1.4	0.0812	1440	0.972	0.36	0.26	0.603	10232	1.02	-2.19669	-2.66124	-3.71399	0.449019
1440	RRAGC	5	-3.39	-1.4	0.0812	1441	0.972	0.78	0.47	0.679	11613	1.01	-0.161814	-2.44823	-1.47019	0.54164
1441	COPS6	6	-3.71	-1.4	0.0813	1442	0.971	-1.74	-0.59	0.276	4530	1.05	-13.5368	-4.11451	-15.1975	-1.3686
1442	NFS1	6	-3.71	-1.4	0.0814	1443	0.973	0.35	0.26	0.603	10219	1.02	-1.19444	-2.82388	-7.3002	0.819652
1443	CLHC1	1	-1.52	-1.4	0.0814	1444	0.972	-0.73	-0.61	0.27	4428	1.05	-0.344837	-1.16336	-0.63383	-0.642753
1444	PHEX	6	-3.71	-1.39	0.0816	1445	0.973	-1.01	-0.3	0.383	6342	1.04	1.27566	-2.28937	-0.194144	-0.297389
1445	LGMN	6	-3.71	-1.39	0.0816	1446	0.973	0.54	0.34	0.633	10773	1.01	0.231142	-4.14767	-1.11431	0.479402
1446	FGF22	6	-3.71	-1.39	0.0816	1447	0.972	1.43	0.7	0.759	13072	1	1.55773	-1.8879	-0.532326	0.790918
1447	TMEM123	3	-2.62	-1.39	0.0817	1448	0.972	0.71	0.53	0.702	12031	1.01	-3.3178	-2.18392	-3.69661	0.491829
1448	SLC35E3	6	-3.71	-1.39	0.0817	1449	0.972	-4.31	-1.65	0.0497	941	0.911	0.374328	-3.15033	-0.51621	-2.99911
1449	KCNF1	6	-3.71	-1.39	0.0817	1450	0.972	-0.57	-0.11	0.454	7579	1.03	2.38715	-2.09785	-1.21436	-0.405106
1450	AURKA	3	-2.62	-1.39	0.0818	1451	0.971	-3.34	-1.82	0.0345	700	0.849	1.08226	-2.56767	1.89519	-6.14563
1451	FKBP10	6	-3.7	-1.39	0.0818	1452	0.972	0.33	0.25	0.6	10150	1.02	-3.13982	-2.64123	-4.57201	-0.506085
1452	COPS5	6	-3.7	-1.39	0.0819	1453	0.971	2.98	1.34	0.909	15830	0.99	-4.10663	-3.7415	-10.7444	3.21598
1453	ST3GAL1	6	-3.7	-1.39	0.0819	1454	0.97	4.74	2.06	0.98	16953	0.996	-1.929	-3.58287	-11.1154	8.01312
1454	TCP11	6	-3.7	-1.39	0.0819	1455	0.97	-1.54	-0.51	0.304	4992	1.05	-2.58469	-3.1739	-0.411957	-2.3412
1455	SMPX	1	-1.51	-1.39	0.0819	1456	0.97	-0.12	0	0.5	8375	1.03	0.619064	-0.894187	0.210339	-0.0636699
1456	CACNA1S	6	-3.7	-1.39	0.0823	1457	0.973	-0.13	0.06	0.525	8834	1.02	-3.56158	-8.44088	-4.89769	-1.57715
1457	NRK	6	-3.7	-1.39	0.0823	1458	0.973	-2.38	-0.86	0.196	3202	1.05	-0.326067	-3.46863	2.03544	-2.07622
1458	SLC9A3R1	6	-3.7	-1.39	0.0823	1459	0.973	-0.17	0.05	0.518	8711	1.03	0.377188	-2.44031	-3.35367	0.293846
1459	GPSM2	6	-3.7	-1.39	0.0823	1460	0.972	-5.23	-2.02	0.0215	471	0.787	0.205527	-2.87149	-0.297961	-7.14471
1460	OR10R2	4	-3.02	-1.39	0.0825	1461	0.973	-0.49	-0.13	0.45	7506	1.03	1.8256	-1.81204	1.66681	-0.206431
1461	C7orf34	1	-1.51	-1.39	0.0825	1462	0.973	1.05	1.17	0.879	15299	0.99	0.826431	-0.803267	0.11286	0.540001
1462	MAD1L1	6	-3.69	-1.39	0.0827	1463	0.975	-2.73	-1	0.158	2604	1.05	1.68138	-2.6925	-1.47633	-1.64587
1463	GPR116	6	-3.69	-1.39	0.0828	1464	0.974	-0.69	-0.17	0.434	7245	1.03	-0.428808	-1.51356	0.674529	-0.866597
1464	GIMAP7	4	-3.01	-1.39	0.0828	1465	0.974	-2.16	-0.97	0.167	2741	1.05	0.72369	-2.02397	-1.27842	-1.20759
1465	CCDC175	5	-3.37	-1.39	0.0828	1466	0.974	2.75	1.35	0.911	15856	0.99	-1.21135	-2.50748	-4.41058	1.36096
1466	PARVA	6	-3.69	-1.39	0.0828	1467	0.973	0.23	0.21	0.583	9871	1.02	2.13725	-2.05118	0.988167	0.192113
1467	NXT2	5	-3.37	-1.39	0.0829	1468	0.974	-1.08	-0.37	0.356	5891	1.04	1.6399	-2.01019	0.152319	-0.864095
1468	ZC3HAV1	6	-3.68	-1.38	0.0832	1469	0.976	0.33	0.25	0.599	10134	1.02	1.80851	-2.14273	-1.5067	0.731429
1469	PSMD4	2	-2.13	-1.38	0.0833	1470	0.976	1.41	1.12	0.868	15129	0.989	-0.352247	-1.79662	-4.27749	1.63424
1470	ABLIM1	6	-3.68	-1.38	0.0834	1471	0.977	-0.67	-0.16	0.438	7299	1.03	0.191396	-3.03595	0.80743	-0.61506
1471	EXOC3L4	6	-3.68	-1.38	0.0834	1472	0.977	-4.44	-1.7	0.0447	875	0.88	1.7384	-2.12919	1.69735	-3.02915
1472	VPS4A	6	-3.68	-1.38	0.0834	1473	0.976	-1.52	-0.51	0.306	5039	1.05	-1.84668	-3.37048	-1.89997	-1.29903
1473	ARHGEF3	6	-3.68	-1.38	0.0836	1474	0.977	1.17	0.6	0.725	12451	1	-0.397462	-3.81681	-0.797771	1.07335
1474	CCDC85B	5	-3.36	-1.38	0.0836	1475	0.977	-1.75	-0.67	0.252	4134	1.05	1.35196	-5.43991	-9.32278	-2.25684
1475	SNX5	1	-1.5	-1.38	0.0836	1476	0.976	-1.06	-0.95	0.172	2821	1.05	0.866478	-0.887353	-0.25029	-0.861038
1476	C17orf85	6	-3.67	-1.38	0.0837	1477	0.976	-1.72	-0.59	0.279	4574	1.05	-0.543784	-2.23362	1.13373	-0.600234
1477	C14orf132	4	-3	-1.38	0.0837	1478	0.976	0.95	0.59	0.724	12433	1	2.0539	-2.19	0.0971619	0.676008
1478	MBNL3	6	-3.67	-1.38	0.0837	1479	0.975	-3.88	-1.47	0.0709	1287	0.949	1.28986	-2.42708	2.75125	-1.89075
1479	ROMO1	5	-3.35	-1.38	0.0838	1480	0.976	-0.27	0	0.499	8354	1.03	-11.4779	-1.97232	-6.26919	-0.201235
1480	DYNAP	2	-2.12	-1.38	0.084	1481	0.978	-1.16	-0.71	0.24	3958	1.05	1.21639	-1.2395	0.585443	-0.707931
1481	PRR5L	6	-3.67	-1.38	0.084	1482	0.977	-0.2	0.04	0.515	8651	1.03	1.14572	-2.39317	1.3073	-1.49609
1482	OR2Z1	6	-3.67	-1.38	0.0841	1483	0.977	-0.65	-0.15	0.441	7364	1.03	0.952395	-3.29437	0.240256	0.0233809
1483	ACP1	2	-2.12	-1.38	0.0842	1484	0.978	0.14	0.22	0.586	9920	1.02	0.226967	-1.58485	0.243101	-0.0589412
1484	C5orf56	6	-3.67	-1.38	0.0842	1485	0.978	-1.54	-0.51	0.304	4985	1.05	-1.81099	-3.10662	-0.431157	-1.31126
1485	PROL1	3	-2.59	-1.38	0.0843	1486	0.977	0.82	0.59	0.724	12434	1	-0.40344	-2.76647	-2.57897	1.13741
1486	ZNF615	1	-1.5	-1.38	0.0845	1487	0.979	0.69	0.81	0.79	13662	0.997	0.611831	-0.967507	-0.167555	0.54153
1487	PALB2	6	-3.66	-1.38	0.0845	1488	0.978	1.94	0.91	0.819	14188	0.995	-3.20555	-3.93217	-3.56634	1.46671
1488	STX10	6	-3.66	-1.38	0.0845	1489	0.978	-0.87	-0.24	0.406	6724	1.04	-0.329509	-1.52589	-0.702175	-0.83758
1489	CLEC4F	6	-3.66	-1.38	0.0845	1490	0.978	-3.77	-1.43	0.0767	1367	0.967	-0.372906	-1.85596	-0.808191	-3.29149
1490	ZNF649	5	-3.34	-1.38	0.0846	1491	0.977	-0.68	-0.19	0.425	7106	1.03	2.2117	-1.33612	1.25105	-0.630796
1491	KIAA0895L	5	-3.34	-1.37	0.0846	1492	0.977	-1.35	-0.49	0.312	5149	1.04	-0.14803	-2.1377	-0.142432	-1.59983
1492	FGD3	6	-3.66	-1.37	0.0846	1493	0.976	2.98	1.34	0.909	15827	0.99	0.112397	-2.08786	0.137439	2.72916
1493	DPRX	1	-1.49	-1.37	0.0846	1494	0.976	0.43	0.55	0.709	12138	1.01	0.765231	-0.706217	0.0341402	0.217824
1494	CCDC129	6	-3.66	-1.37	0.0846	1495	0.976	-3.45	-1.3	0.0975	1674	1	-1.64124	-2.38775	0.471362	-2.40952
1495	MSMB	2	-2.11	-1.37	0.0848	1496	0.977	0.66	0.58	0.72	12344	1	-1.14992	-4.37865	-3.24008	1.0984
1496	TP53BP1	6	-3.66	-1.37	0.0848	1497	0.977	-5.94	-2.31	0.0104	277	0.647	0.704493	-2.83402	-0.299886	-5.27818
1497	ADAMTS13	6	-3.65	-1.37	0.0849	1498	0.977	-1.39	-0.45	0.325	5354	1.05	3.38949	-2.34328	1.2104	-0.613334
1498	GPR171	3	-2.58	-1.37	0.085	1499	0.978	-0.34	-0.08	0.469	7819	1.03	-0.409315	-2.15083	0.505397	0.181587
1499	MAPK13	6	-3.65	-1.37	0.085	1500	0.977	-1.27	-0.4	0.344	5638	1.05	0.279663	-2.88781	-0.361818	-1.11815
1500	SLC17A9	6	-3.65	-1.37	0.0853	1501	0.98	4.44	1.93	0.973	16855	0.995	-0.267683	-4.9201	-4.23247	4.81211
1501	SLITRK5	6	-3.65	-1.37	0.0853	1502	0.979	-1.27	-0.4	0.343	5620	1.05	1.74174	-3.60354	1.93712	-0.939422
1502	CALR	6	-3.65	-1.37	0.0853	1503	0.979	-1.22	-0.38	0.351	5774	1.05	-0.200919	-3.09556	-1.43149	-0.503082
1503	MGA	6	-3.65	-1.37	0.0854	1504	0.979	2.43	1.11	0.867	15111	0.989	-0.766068	-3.12307	-1.45503	2.1702
1504	PLCG2	6	-3.65	-1.37	0.0854	1505	0.978	-2.29	-0.82	0.206	3385	1.05	-1.15966	-1.48901	1.18096	-2.0189
1505	CDRT4	4	-2.98	-1.37	0.0854	1506	0.978	-0.46	-0.11	0.455	7586	1.03	-1.20018	-1.44991	-2.41579	-1.2282
1506	S100A16	3	-2.58	-1.37	0.0854	1507	0.977	-0.08	0.07	0.527	8876	1.02	0.968147	-1.61687	-0.34685	-0.0935708
1507	SERPINC1	6	-3.64	-1.37	0.0856	1508	0.978	-1.29	-0.41	0.34	5584	1.05	-1.42032	-2.48633	-2.02097	-1.46024
1508	TRAIP	6	-3.64	-1.37	0.0857	1509	0.979	2.08	0.97	0.834	14476	0.993	-4.94053	-4.32054	-9.24921	1.6545
1509	ACAD10	6	-3.64	-1.37	0.0857	1510	0.978	1.63	0.79	0.784	13529	0.999	-0.571602	-2.42388	-3.94309	1.58656
1510	LETM2	6	-3.64	-1.37	0.0859	1511	0.98	-1.75	-0.6	0.275	4495	1.05	-0.356156	-3.32965	-2.44536	-0.945756
1511	MACC1	4	-2.97	-1.37	0.086	1512	0.98	-1.01	-0.39	0.348	5709	1.05	1.92899	-2.03715	-0.516494	-1.03666
1512	C2CD5	6	-3.64	-1.37	0.086	1513	0.98	2.02	0.94	0.827	14339	0.994	-0.297666	-3.27208	-0.156441	1.96995
1513	C1orf43	6	-3.64	-1.37	0.086	1514	0.979	-0.4	-0.05	0.481	8031	1.03	-2.12015	-3.9061	0.208789	0.92456
1514	TTC1	2	-2.1	-1.37	0.0861	1515	0.979	-0.11	0.04	0.517	8683	1.03	-1.99508	-4.97778	-5.32362	-1.87318
1515	MDFI	6	-3.64	-1.37	0.0861	1516	0.979	-2.31	-0.83	0.204	3344	1.05	0.877752	-3.10486	2.0325	-1.58343
1516	COL1A2	6	-3.63	-1.36	0.0863	1517	0.98	0.48	0.31	0.623	10601	1.01	-1.02694	-3.11147	-2.70904	-0.250265
1517	TXNDC17	6	-3.63	-1.36	0.0864	1518	0.982	-1.38	-0.45	0.327	5377	1.05	-0.634227	-2.83574	-2.07527	-0.803296
1518	OR56A4	5	-3.31	-1.36	0.0865	1519	0.982	1.34	0.72	0.763	13146	1	0.393579	-2.54572	1.40835	0.572442
1519	STAP2	6	-3.63	-1.36	0.0866	1520	0.982	1.39	0.68	0.753	12967	1	1.12577	-2.30283	-1.07447	1.17563
1520	COMTD1	6	-3.63	-1.36	0.0866	1521	0.981	0.61	0.37	0.643	10945	1.01	-1.2684	-3.2102	0.259234	0.247577
1521	OLIG1	6	-3.63	-1.36	0.0867	1522	0.982	-4.16	-1.59	0.0562	1046	0.927	1.84215	-1.81013	0.243163	-4.43029
1522	PIK3CD	6	-3.63	-1.36	0.0867	1523	0.982	-5.69	-2.21	0.0135	333	0.7	-0.0426402	-2.03529	-1.0632	-3.51106
1523	TM7SF2	6	-3.63	-1.36	0.0868	1524	0.982	-0.67	-0.16	0.438	7297	1.03	-4.45111	-4.56305	-4.2042	-0.104909
1524	TRPC1	6	-3.62	-1.36	0.0869	1525	0.982	0.96	0.51	0.695	11892	1.01	2.46884	-2.15006	0.30407	0.73375
1525	EMX2	6	-3.62	-1.36	0.0869	1526	0.982	-1.88	-0.65	0.258	4245	1.05	1.29779	-1.77577	2.2575	-1.04394
1526	AARD	5	-3.31	-1.36	0.087	1527	0.982	-1.74	-0.66	0.254	4186	1.05	-1.73348	-5.89885	0.577259	-5.80599
1527	CAMSAP3	6	-3.62	-1.36	0.0871	1528	0.982	-3.62	-1.36	0.0862	1500	0.991	1.23443	-2.3355	4.6685	-2.17573
1528	SLX4IP	6	-3.62	-1.36	0.0872	1529	0.983	-1.73	-0.59	0.277	4539	1.05	2.43994	-2.10048	0.0166039	-1.04359
1529	FAXC	6	-3.62	-1.36	0.0872	1530	0.982	-2.3	-0.82	0.205	3367	1.05	-0.12637	-2.07601	-0.465407	-2.94141
1530	CLEC4E	4	-2.95	-1.36	0.0872	1531	0.982	-1.03	-0.4	0.346	5670	1.05	-0.031025	-2.27796	-2.71802	-0.133049
1531	UNC5B	6	-3.62	-1.36	0.0873	1532	0.982	-1.52	-0.5	0.307	5050	1.05	-1.0879	-4.23466	-1.88704	-2.19054
1532	PRR23A	1	-1.48	-1.36	0.0873	1533	0.982	0.27	0.39	0.651	11078	1.01	0.772603	-1.20218	-0.208052	0.300787
1533	CAPN13	6	-3.62	-1.36	0.0873	1534	0.981	-1.53	-0.51	0.305	5023	1.05	2.08576	-2.67069	1.0017	-0.583297
1534	DCDC1	6	-3.62	-1.36	0.0874	1535	0.981	0.77	0.43	0.667	11367	1.01	0.124572	-2.69026	0.707766	1.34725
1535	EPCAM	6	-3.62	-1.36	0.0874	1536	0.981	-4.99	-1.92	0.0272	570	0.822	3.22024	-2.47394	1.27283	-3.1802
1536	NIT2	6	-3.62	-1.36	0.0874	1537	0.981	-3.67	-1.39	0.083	1447	0.988	0.613345	-2.47998	2.60851	-2.04326
1537	NFAM1	6	-3.61	-1.36	0.0875	1538	0.98	1.51	0.74	0.769	13274	0.999	-0.845976	-2.2447	-0.91285	1.46007
1538	C16orf90	6	-3.61	-1.36	0.0875	1539	0.98	-4.42	-1.69	0.0454	882	0.887	-1.34195	-3.17985	-0.779875	-3.91201
1539	OXER1	5	-3.3	-1.36	0.0875	1540	0.979	0.39	0.29	0.615	10440	1.02	-0.561157	-2.13411	-3.31616	0.97893
1540	GJA3	5	-3.3	-1.36	0.0877	1541	0.98	-5.12	-2.18	0.0147	351	0.724	1.5593	-4.13952	2.74429	-3.44652
1541	TRAF4	6	-3.61	-1.36	0.0877	1542	0.98	0.61	0.37	0.643	10951	1.01	-0.27402	-2.7672	-2.12712	0.185042
1542	NDNF	6	-3.61	-1.35	0.0878	1543	0.981	0.4	0.28	0.611	10364	1.02	1.35284	-2.00483	1.12899	0.424859
1543	ZNF219	6	-3.61	-1.35	0.0879	1544	0.982	0.5	0.32	0.626	10656	1.01	-1.17289	-3.80677	-9.7447	4.18141
1544	SPDYC	6	-3.61	-1.35	0.088	1545	0.982	-1.35	-0.43	0.332	5453	1.05	-3.93412	-3.70646	-1.49117	-1.64449
1545	MCM2	6	-3.61	-1.35	0.088	1546	0.981	2.89	1.3	0.903	15732	0.989	-1.76191	-2.18153	-3.73422	2.0458
1546	JAG1	6	-3.61	-1.35	0.0881	1547	0.981	0.69	0.4	0.655	11168	1.01	0.315605	-2.37334	0.9994	0.327176
1547	CCDC101	5	-3.29	-1.35	0.0881	1548	0.981	-0.18	0.03	0.514	8631	1.03	0.520231	-2.55661	-1.6107	0.399606
1548	DEFB118	2	-2.08	-1.35	0.0882	1549	0.981	1.58	1.23	0.891	15521	0.99	-0.0513474	-1.52219	-1.71376	1.2266
1549	KL	6	-3.6	-1.35	0.0883	1550	0.982	0.51	0.32	0.627	10672	1.01	0.151063	-2.57677	3.66892	0.493229
1550	ANKDD1B	6	-3.6	-1.35	0.0884	1551	0.982	-0.86	-0.23	0.408	6770	1.04	1.34153	-2.53931	1.76509	-0.637519
1551	PTPLA	3	-2.54	-1.35	0.0885	1552	0.983	0.32	0.3	0.619	10521	1.01	0.773931	-1.46148	-0.371813	0.306829
1552	EFNA3	5	-3.28	-1.35	0.0886	1553	0.983	0.28	0.24	0.596	10082	1.02	0.977655	-2.49681	-7.01915	0.50012
1553	LEMD2	6	-3.6	-1.35	0.0886	1554	0.982	1.58	0.76	0.777	13409	0.999	-5.38897	-0.816642	-5.11987	2.53579
1554	HDGF	6	-3.6	-1.35	0.0886	1555	0.982	1.17	0.59	0.724	12439	1	-0.619715	-4.28823	1.51216	1.12925
1555	TARSL2	6	-3.6	-1.35	0.0886	1556	0.981	-2.19	-0.78	0.218	3581	1.05	1.71226	-5.41029	0.134076	-1.9298
1556	C2CD3	6	-3.6	-1.35	0.0886	1557	0.981	1.33	0.66	0.745	12829	1	1.72244	-3.15455	1.70427	1.43745
1557	CST9	4	-2.94	-1.35	0.0887	1558	0.981	0.75	0.49	0.689	11798	1.01	1.14054	-1.98234	-0.943749	0.707487
1558	HDC	6	-3.6	-1.35	0.0887	1559	0.981	-2.01	-0.7	0.241	3961	1.05	-0.669347	-5.34007	-1.34686	-1.31615
1559	HMBS	6	-3.6	-1.35	0.0887	1560	0.98	3.74	1.65	0.95	16507	0.992	1.1702	-2.0099	-0.28877	2.30316
1560	IKBKB	6	-3.59	-1.35	0.0888	1561	0.98	0.07	0.14	0.557	9386	1.02	-0.842621	-2.99326	-2.60668	0.146413
1561	C12orf68	5	-3.28	-1.35	0.0888	1562	0.98	-4.21	-1.77	0.0383	774	0.853	1.2804	-2.30591	1.58715	-3.49017
1562	WIBG	6	-3.59	-1.35	0.0888	1563	0.979	-0.16	0.05	0.52	8749	1.03	0.45641	-3.01462	-0.302155	0.247692
1563	GJB6	6	-3.59	-1.35	0.0888	1564	0.979	3.14	1.4	0.92	16000	0.991	-0.177972	-2.70286	-2.95285	2.97672
1564	DCLRE1C	5	-3.28	-1.35	0.0889	1565	0.979	-6.17	-2.65	0.00402	139	0.499	-0.664263	-2.31255	-0.880425	-5.10746
1565	PRND	3	-2.54	-1.35	0.0892	1566	0.982	1.99	1.27	0.898	15639	0.989	-0.707277	-1.94318	0.134636	1.64209
1566	P2RY11	6	-3.59	-1.35	0.0892	1567	0.981	0.39	0.28	0.609	10326	1.02	-1.13692	-2.37609	-2.52161	0.431198
1567	CABLES1	6	-3.59	-1.35	0.0892	1568	0.981	0.17	0.19	0.574	9678	1.02	0.34449	-1.86579	-1.64333	0.488535
1568	BARHL1	6	-3.59	-1.34	0.0893	1569	0.981	1.41	0.69	0.756	13013	1	1.88681	-1.93942	0.309631	0.712121
1569	FTMT	4	-2.93	-1.34	0.0894	1570	0.981	1.83	1.03	0.849	14756	0.992	0.498905	-2.15395	-1.55972	1.48734
1570	UBASH3B	6	-3.58	-1.34	0.0894	1571	0.981	0.02	0.13	0.55	9275	1.02	-0.981999	-2.54028	-0.832568	0.189162
1571	UNC45B	6	-3.58	-1.34	0.0895	1572	0.981	-0.03	0.1	0.541	9126	1.02	0.282578	-1.60558	-0.658978	-0.302758
1572	C13orf35	4	-2.92	-1.34	0.0896	1573	0.982	-2.48	-1.13	0.13	2174	1.03	0.937654	-1.64157	0.81106	-1.67946
1573	LCAT	6	-3.58	-1.34	0.0897	1574	0.982	-0.41	-0.05	0.48	8012	1.03	-1.70898	-2.27833	-2.2497	-0.0867916
1574	EFNA2	6	-3.58	-1.34	0.0897	1575	0.981	-2	-0.7	0.241	3971	1.05	-0.0341186	-2.24772	0.462968	-1.17235
1575	ZC3H12A	6	-3.58	-1.34	0.0897	1576	0.982	-0.18	0.04	0.517	8695	1.03	-0.68828	-4.45056	2.18997	-0.216479
1576	AAMDC	6	-3.58	-1.34	0.0898	1577	0.981	-0.24	0.02	0.507	8505	1.03	-1.08836	-5.16374	-2.81012	-0.544181
1577	2003-09-01	6	-3.58	-1.34	0.0898	1578	0.981	0.67	0.39	0.652	11096	1.01	1.57641	-2.18622	-1.50959	0.641042
1578	MAEA	6	-3.58	-1.34	0.0898	1579	0.981	-2.1	-0.74	0.229	3753	1.05	0.179721	-2.20994	0.485817	-1.49909
1579	ROGDI	6	-3.58	-1.34	0.0898	1580	0.98	-3.96	-1.5	0.0663	1198	0.953	-0.907823	-2.70923	1.62279	-2.13086
1580	KRBOX4	1	-1.46	-1.34	0.0899	1581	0.98	0.88	1	0.841	14600	0.993	0.025622	-0.967127	0.166007	0.615628
1581	BHLHA15	4	-2.92	-1.34	0.09	1582	0.981	2.38	1.31	0.905	15757	0.99	-0.158817	-6.18725	-4.57022	2.56755
1582	SPATA9	2	-2.06	-1.34	0.09	1583	0.98	1.31	1.04	0.852	14810	0.991	0.0850114	-1.21277	-0.586156	0.732542
1583	PICK1	6	-3.57	-1.34	0.0901	1584	0.981	-5.33	-2.06	0.0196	433	0.78	-0.453834	0.350039	-0.871778	-3.7219
1584	GPR176	6	-3.57	-1.34	0.0901	1585	0.98	-5.89	-2.29	0.0109	290	0.647	-1.43488	-2.3742	2.6063	-3.62955
1585	SH3GL3	6	-3.57	-1.34	0.0902	1586	0.98	3.59	1.59	0.944	16390	0.992	0.617553	-2.7591	-0.767648	2.8422
1586	RRM2	5	-3.26	-1.34	0.0902	1587	0.98	-2.54	-1.02	0.153	2512	1.05	-0.87303	-2.53362	1.64979	-2.71696
1587	ALG3	6	-3.57	-1.34	0.0903	1588	0.98	-0.58	-0.12	0.452	7543	1.03	0.722021	-2.62654	-1.24093	-1.7025
1588	RAD51AP2	4	-2.92	-1.34	0.0903	1589	0.98	0.47	0.35	0.638	10863	1.01	0.792065	-2.00809	-1.29547	0.601997
1589	CXXC1	6	-3.57	-1.34	0.0903	1590	0.979	-0.51	-0.09	0.463	7720	1.03	-0.831517	-2.51786	-4.4225	-0.329606
1590	MNF1	5	-3.26	-1.34	0.0905	1591	0.98	-2.89	-1.18	0.119	2001	1.03	0.296908	-4.46807	-0.0606773	-1.93637
1591	HIGD2B	3	-2.52	-1.34	0.0905	1592	0.98	-0.82	-0.36	0.36	5965	1.04	0.574988	-1.47651	0.955557	-0.424547
1592	AP1AR	4	-2.91	-1.34	0.0905	1593	0.98	0.8	0.52	0.697	11944	1.01	0.355109	-1.99474	-0.0959246	0.73248
1593	ERN2	6	-3.57	-1.34	0.0906	1594	0.98	4.55	1.98	0.976	16888	0.996	-1.44769	-1.79812	-3.37787	4.34885
1594	HMOX2	6	-3.57	-1.34	0.0906	1595	0.979	-1.84	-0.64	0.262	4307	1.05	-1.76816	-3.25358	-2.42795	-2.15588
1595	CALCB	1	-1.46	-1.34	0.0907	1596	0.979	-1.22	-1.1	0.135	2245	1.04	0.975929	-1.12995	0.280918	-0.984303
1596	CSTB	5	-3.25	-1.34	0.0907	1597	0.979	2	1.01	0.845	14670	0.993	-0.581879	-3.55733	-4.6968	2.05455
1597	WNT9A	6	-3.56	-1.34	0.0908	1598	0.979	-4.01	-1.52	0.0639	1156	0.953	-0.135605	-2.87261	0.449265	-2.01292
1598	IGFL1	3	-2.52	-1.34	0.0908	1599	0.979	-4.49	-2.48	0.00652	191	0.588	-0.607101	-1.73201	1.68033	-3.24159
1599	FAM160B1	6	-3.56	-1.34	0.0908	1600	0.978	3.05	1.37	0.914	15899	0.991	2.69737	-2.84292	-3.03785	2.7866
1600	C6orf211	4	-2.91	-1.34	0.0909	1601	0.979	0.71	0.47	0.682	11669	1.01	2.30441	-2.09743	-2.00353	0.636867
1601	PRKX	1	-1.45	-1.34	0.0909	1602	0.978	0.65	0.77	0.778	13436	0.999	0.509857	-0.801481	-1.12472	0.586096
1602	RSU1	4	-2.91	-1.34	0.0909	1603	0.978	1.02	0.63	0.735	12641	1	1.31839	-1.8434	0.687869	0.768933
1603	PITX1	6	-3.56	-1.33	0.091	1604	0.978	1.33	0.66	0.746	12832	1	1.17462	-2.50201	-1.53386	1.38543
1604	AHI1	6	-3.56	-1.33	0.091	1605	0.977	1.44	0.71	0.76	13090	1	-0.108776	-2.08158	-2.78539	1.4519
1605	SCNM1	6	-3.56	-1.33	0.091	1606	0.977	-1.15	-0.36	0.361	5979	1.04	0.249536	-3.02699	1.19065	-0.965315
1606	ZNF837	4	-2.91	-1.33	0.0911	1607	0.977	-5.84	-2.81	0.00246	107	0.397	-0.760408	-2.3467	0.693525	-5.998
1607	ASIP	4	-2.91	-1.33	0.0912	1608	0.977	1.06	0.65	0.742	12767	1	-0.655534	-2.12602	-3.66495	0.931238
1608	WDR45B	6	-3.56	-1.33	0.0912	1609	0.977	-0.82	-0.22	0.413	6876	1.03	2.12064	-2.82353	-1.69312	-0.781849
1609	FAM46B	6	-3.56	-1.33	0.0913	1610	0.977	-0.57	-0.12	0.454	7571	1.03	1.26618	-2.58584	-0.817186	-0.922038
1610	LMBRD1	5	-3.25	-1.33	0.0914	1611	0.977	-0.84	-0.26	0.398	6577	1.04	2.25187	-2.08787	-0.482513	-0.709109
1611	KRT1	6	-3.55	-1.33	0.0914	1612	0.977	0.19	0.19	0.577	9747	1.02	-0.403724	-4.90706	-4.13672	2.79648
1612	PRSS55	6	-3.55	-1.33	0.0915	1613	0.978	-1.57	-0.52	0.3	4920	1.05	2.23108	-2.38002	-0.0563333	-1.91768
1613	RRAGA	6	-3.55	-1.33	0.0915	1614	0.977	4.76	2.07	0.981	16962	0.996	-1.67759	-2.28141	-6.8382	5.89819
1614	XPO4	6	-3.55	-1.33	0.0916	1615	0.978	0.62	0.37	0.644	10968	1.01	0.167907	-2.77741	-0.199069	0.69961
1615	DNAH9	6	-3.55	-1.33	0.0917	1616	0.978	-1.57	-0.53	0.299	4907	1.05	2.4206	-2.40493	1.81632	-0.981207
1616	TSPAN1	6	-3.55	-1.33	0.0917	1617	0.978	0.27	0.23	0.589	9964	1.02	1.99436	-2.19172	-1.58562	0.425847
1617	CLCC1	6	-3.55	-1.33	0.0918	1618	0.978	-9	-3.57	0.000181	21	0.148	-1.0863	-6.34339	0.792765	-11.4703
1618	RIC3	6	-3.55	-1.33	0.0918	1619	0.978	0.61	0.37	0.643	10954	1.01	1.83067	-2.94869	-1.65324	0.734035
1619	DUSP28	6	-3.55	-1.33	0.0918	1620	0.977	0.94	0.5	0.692	11845	1.01	0.703511	-1.62486	-2.3662	4.27592
1620	ABCC3	6	-3.55	-1.33	0.0918	1621	0.977	-0.97	-0.28	0.39	6445	1.04	0.533914	-5.00745	-1.60279	0.596733
1621	CENPP	6	-3.55	-1.33	0.0919	1622	0.977	-1.64	-0.56	0.289	4765	1.05	-7.853	-2.97049	-11.2453	-6.29396
1622	HEATR2	6	-3.55	-1.33	0.0919	1623	0.976	-0.61	-0.13	0.447	7472	1.03	-2.19111	-2.30045	0.19109	-0.0768102
1623	BIN1	6	-3.55	-1.33	0.092	1624	0.976	-2.11	-0.75	0.228	3746	1.05	-1.01595	-2.91144	4.22464	-1.24926
1624	TRIM34	5	-3.24	-1.33	0.092	1625	0.976	-2.02	-0.79	0.215	3544	1.04	2.83137	-2.07341	1.75275	-1.44408
1625	PRDM12	6	-3.54	-1.33	0.0921	1626	0.976	-1.77	-0.61	0.272	4456	1.05	1.63233	-2.17617	-1.36571	-0.856996
1626	CRBN	6	-3.54	-1.33	0.0921	1627	0.976	0.33	0.25	0.6	10149	1.02	1.49013	-2.37041	0.77559	0.407654
1627	KCTD19	6	-3.54	-1.33	0.0922	1628	0.976	2.84	1.28	0.899	15664	0.99	0.113317	-2.46226	0.880335	2.20262
1628	B4GALT5	6	-3.54	-1.33	0.0922	1629	0.975	-1.21	-0.38	0.353	5836	1.04	-1.53321	-2.03862	-1.28484	-0.783045
1629	ASCL1	4	-2.89	-1.33	0.0922	1630	0.975	1.38	0.81	0.791	13670	0.997	-0.792059	-2.37318	-4.13267	1.45716
1630	TFR2	6	-3.54	-1.33	0.0923	1631	0.975	-0.02	0.11	0.543	9164	1.02	-1.65811	-1.74813	-6.88738	0.408544
1631	RRNAD1	6	-3.54	-1.33	0.0923	1632	0.975	-3.25	-1.21	0.113	1894	1.03	-0.347945	-4.62232	1.25915	-2.28531
1632	OR1J2	2	-2.04	-1.33	0.0924	1633	0.975	-0.34	-0.12	0.451	7525	1.03	1.31048	-1.19435	0.261199	-0.297265
1633	MYOM3	6	-3.54	-1.33	0.0924	1634	0.975	-5.62	-2.18	0.0146	347	0.724	1.72158	-2.1582	2.86693	-3.85044
1634	CLYBL	6	-3.54	-1.33	0.0925	1635	0.975	-3.36	-1.26	0.104	1775	1.01	0.853643	-2.10801	1.01991	-2.09994
1635	SNX16	3	-2.5	-1.32	0.0926	1636	0.976	0.21	0.24	0.595	10065	1.02	-0.542954	-2.00611	0.796223	0.34749
1636	DACT3	6	-3.54	-1.32	0.0927	1637	0.976	1.58	0.76	0.778	13423	0.999	-4.31937	-3.01071	-2.54874	1.35686
1637	HAL	6	-3.53	-1.32	0.0927	1638	0.976	0.88	0.48	0.683	11676	1.01	-2.70161	-2.92315	-2.79549	2.06573
1638	OBSCN	6	-3.53	-1.32	0.0928	1639	0.976	-4.13	-1.57	0.0579	1073	0.93	1.53206	-2.26198	0.679249	-4.27063
1639	NDUFA1	1	-1.44	-1.32	0.0928	1640	0.976	1.83	1.96	0.975	16868	0.996	0.834091	-0.91347	-0.0118246	1.60199
1640	ETV7	6	-3.53	-1.32	0.0929	1641	0.976	-2.33	-0.84	0.201	3298	1.05	-0.76146	-3.32837	-1.34934	-4.42395
1641	EXOSC4	6	-3.53	-1.32	0.0929	1642	0.975	-3.57	-1.34	0.0894	1552	0.993	-7.47237	-2.47335	-6.82114	-5.83832
1642	CHRNA6	6	-3.53	-1.32	0.0929	1643	0.975	-1.52	-0.5	0.307	5047	1.05	-0.261788	-2.69626	0.639614	-1.47382
1643	REV1	6	-3.53	-1.32	0.093	1644	0.975	2.08	0.97	0.834	14472	0.993	1.12414	-4.64599	-1.82055	1.87234
1644	BECN1	5	-3.22	-1.32	0.093	1645	0.974	-0.64	-0.17	0.433	7225	1.03	-2.90441	-2.38098	-2.78026	-0.379634
1645	GREB1L	6	-3.53	-1.32	0.093	1646	0.974	-3.69	-1.39	0.082	1430	0.989	-1.3186	-4.7148	-0.867285	-4.72775
1646	EBF2	6	-3.53	-1.32	0.0931	1647	0.974	-1.35	-0.44	0.331	5442	1.05	1.55704	-2.4697	0.840817	-1.8347
1647	ORMDL2	4	-2.88	-1.32	0.0932	1648	0.974	-0.47	-0.12	0.454	7568	1.03	0.325541	-2.45724	0.346936	-0.172714
1648	C19orf45	6	-3.53	-1.32	0.0933	1649	0.975	-1.08	-0.32	0.373	6171	1.04	1.03127	-2.0821	-0.944561	-0.802936
1649	FRRS1L	6	-3.53	-1.32	0.0933	1650	0.975	2.44	1.12	0.868	15126	0.989	2.37405	-1.89983	-7.00808	3.29442
1650	CCL27	4	-2.88	-1.32	0.0933	1651	0.975	-0.16	0.03	0.514	8632	1.03	-0.556635	-2.222	-1.09425	-0.166776
1651	C1QTNF7	6	-3.52	-1.32	0.0934	1652	0.975	0.86	0.47	0.68	11625	1.01	1.51246	-1.89743	1.23047	0.673816
1652	UFSP1	3	-2.49	-1.32	0.0935	1653	0.975	-2.73	-1.46	0.072	1298	0.956	0.986745	-2.04899	-1.73781	-6.69246
1653	TPP2	6	-3.52	-1.32	0.0935	1654	0.975	2.57	1.17	0.878	15296	0.99	-1.9285	-2.91876	-3.2591	2.80408
1654	ARMC1	5	-3.21	-1.32	0.0936	1655	0.975	-3.71	-1.55	0.0611	1118	0.942	0.115702	-2.19619	-0.864663	-3.43974
1655	HHAT	6	-3.52	-1.32	0.0936	1656	0.975	0.1	0.16	0.562	9483	1.02	0.321008	-2.30794	-0.689278	0.4799
1656	RASAL1	6	-3.52	-1.32	0.0936	1657	0.974	3.04	1.36	0.913	15887	0.991	1.43351	-3.75565	-9.49608	6.84994
1657	ROR2	6	-3.52	-1.32	0.0937	1658	0.974	2.78	1.26	0.895	15592	0.99	-0.133977	-3.30357	-1.62488	2.83155
1658	KLF13	6	-3.52	-1.32	0.0938	1659	0.974	-4.41	-1.69	0.0456	884	0.888	0.810401	-2.72101	1.78805	-3.40599
1659	RPE	2	-2.03	-1.32	0.0938	1660	0.974	-0.31	-0.1	0.46	7683	1.03	-1.22247	-1.62695	-0.894637	0.240335
1660	CXorf64	5	-3.21	-1.32	0.0938	1661	0.974	-4.03	-1.69	0.0455	883	0.887	1.62449	-2.12448	2.29601	-2.72396
1661	RNMT	5	-3.21	-1.32	0.0939	1662	0.974	0.69	0.43	0.665	11336	1.01	-3.46337	-2.14605	-6.80853	2.26214
1662	FAM65A	6	-3.52	-1.32	0.0939	1663	0.973	-2.13	-0.76	0.225	3684	1.05	-0.92066	-2.22057	-0.424725	-1.12406
1663	LTA4H	6	-3.52	-1.32	0.094	1664	0.974	-3.94	-1.5	0.0674	1217	0.955	-0.941525	-1.58123	-0.143585	-4.11577
1664	TEX15	5	-3.21	-1.32	0.094	1665	0.973	-1.51	-0.56	0.288	4738	1.05	1.49599	-2.18553	0.690892	-0.84695
1665	FAM71A	5	-3.21	-1.32	0.094	1666	0.972	-2.83	-1.15	0.125	2085	1.03	-1.02786	-2.42972	-2.38354	-3.67728
1666	HDDC3	6	-3.52	-1.32	0.094	1667	0.972	-4.36	-1.67	0.0479	912	0.905	0.94236	-2.63773	1.48731	-4.44869
1667	MB21D2	6	-3.52	-1.32	0.094	1668	0.972	2.98	1.34	0.909	15831	0.99	0.855453	-1.3763	-1.6385	2.86439
1668	ZNF319	4	-2.87	-1.32	0.0941	1669	0.972	1.92	1.08	0.86	14955	0.991	2.59428	-2.11619	-0.892764	2.02384
1669	PAX9	5	-3.21	-1.32	0.0941	1670	0.971	0.16	0.19	0.575	9710	1.02	0.616875	-2.02521	-2.64958	-0.353064
1670	HUNK	6	-3.51	-1.32	0.0941	1671	0.971	1.36	0.67	0.75	12905	1	0.713138	-2.42077	-1.26858	1.42298
1671	CCDC51	6	-3.51	-1.32	0.0941	1672	0.97	-1.83	-0.63	0.264	4346	1.05	-1.00836	-2.64149	-0.864897	-1.75349
1672	POU2F2	6	-3.51	-1.32	0.0942	1673	0.97	2.96	1.33	0.908	15803	0.99	4.30261	-2.04093	0.70014	2.38851
1673	MRPS5	6	-3.51	-1.32	0.0942	1674	0.97	1.48	0.72	0.765	13188	0.999	-2.24225	-3.30145	-5.84889	1.64248
1674	SHISA3	6	-3.51	-1.32	0.0942	1675	0.97	-2.07	-0.73	0.233	3822	1.05	0.85319	-2.27058	2.85096	-1.84928
1675	EED	5	-3.21	-1.32	0.0942	1676	0.969	0.67	0.42	0.661	11269	1.01	-1.01209	-2.4162	-4.64706	-1.94167
1676	NAP1L2	2	-2.03	-1.31	0.0945	1677	0.971	0.36	0.37	0.646	11002	1.01	2.70944	-1.08097	-0.979611	0.363194
1677	SLFN11	6	-3.51	-1.31	0.0945	1678	0.971	1.85	0.87	0.809	14003	0.996	-1.42722	-2.78796	-1.59191	2.30582
1678	VARS	6	-3.51	-1.31	0.0945	1679	0.97	-0.33	-0.02	0.493	8236	1.03	-14.9778	-3.51662	-19.8422	3.77789
1679	NPRL2	6	-3.51	-1.31	0.0946	1680	0.97	-0.15	0.06	0.522	8792	1.02	-0.941779	-2.01339	0.40775	-0.107503
1680	SIRT4	6	-3.51	-1.31	0.0946	1681	0.97	-1.52	-0.5	0.307	5046	1.05	-1.01043	-2.89955	-3.72529	-0.495163
1681	DMAP1	6	-3.51	-1.31	0.0946	1682	0.969	0.69	0.4	0.656	11172	1.01	-5.28995	-2.72665	-4.80839	0.0462006
1682	NDUFAF1	1	-1.43	-1.31	0.0947	1683	0.969	-0.31	-0.19	0.424	7081	1.03	-0.156087	-1.35138	-0.367238	-0.277884
1683	LITAF	6	-3.51	-1.31	0.0947	1684	0.969	1.49	0.73	0.766	13223	0.999	-2.04565	-2.4703	-2.19431	1.03491
1684	TUBGCP4	6	-3.51	-1.31	0.0947	1685	0.969	1.59	0.77	0.779	13451	0.998	-4.82559	-3.22372	-5.10407	1.19519
1685	OR2AG2	2	-2.02	-1.31	0.0948	1686	0.969	1.46	1.15	0.875	15234	0.99	0.802779	-1.31389	-4.93093	3.38108
1686	SYNM	6	-3.5	-1.31	0.0949	1687	0.969	-0.82	-0.22	0.414	6904	1.03	0.340425	-2.08638	-0.96548	-0.65589
1687	ANO10	6	-3.5	-1.31	0.0949	1688	0.969	1.32	0.66	0.744	12800	1	-0.432829	-2.83343	1.39172	1.04511
1688	OR52K1	2	-2.02	-1.31	0.0949	1689	0.968	2.31	1.76	0.961	16674	0.993	1.16576	-1.42911	-1.89521	2.37796
1689	PAFAH1B1	3	-2.48	-1.31	0.0949	1690	0.968	-0.21	0	0.498	8344	1.03	-2.24387	-4.52355	-2.70249	0.0682643
1690	UTP23	5	-3.2	-1.31	0.0949	1691	0.968	-0.78	-0.23	0.408	6778	1.04	-5.367	-4.71865	-7.92863	-1.29024
1691	LFNG	6	-3.5	-1.31	0.095	1692	0.968	0.61	0.37	0.643	10947	1.01	-0.854119	-2.30705	-1.54263	2.09861
1692	ZNF3	6	-3.5	-1.31	0.0951	1693	0.969	0.88	0.48	0.683	11687	1.01	0.143927	-3.11597	-6.19484	0.305346
1693	ALDH2	6	-3.5	-1.31	0.0952	1694	0.968	1.57	0.76	0.776	13389	0.999	-5.14142	2.37411	-3.82236	1.03247
1694	CCDC24	6	-3.5	-1.31	0.0952	1695	0.968	-3.53	-1.33	0.0925	1597	0.998	-1.83296	-5.64705	-1.98419	-3.59892
1695	AHSA2	2	-2.02	-1.31	0.0953	1696	0.968	-1.26	-0.78	0.219	3594	1.05	0.340257	-1.58093	-0.911159	-0.957853
1696	GNAZ	6	-3.5	-1.31	0.0954	1697	0.969	1.25	0.63	0.735	12654	1	2.02902	-1.73279	-2.14524	4.01106
1697	SCARA3	6	-3.49	-1.31	0.0955	1698	0.969	1.95	0.92	0.82	14210	0.995	2.67204	-2.11847	-1.54044	1.44562
1698	ITGB7	6	-3.49	-1.31	0.0956	1699	0.97	1.07	0.55	0.711	12172	1.01	-5.06408	-3.64991	-3.85669	1.43235
1699	TBX19	6	-3.49	-1.31	0.0957	1700	0.97	-2.18	-0.78	0.219	3596	1.05	1.72279	-2.6087	-2.83397	-1.69185
1700	C10orf76	6	-3.49	-1.31	0.0957	1701	0.97	4.85	2.1	0.982	16984	0.997	0.761352	-2.43577	-2.77319	4.15678
1701	ZNF330	5	-3.19	-1.31	0.0958	1702	0.97	-4.53	-1.92	0.0277	580	0.824	2.58862	-2.04776	0.913177	-3.32683
1702	PPP6R2	6	-3.49	-1.31	0.0958	1703	0.97	1.64	0.79	0.785	13553	0.998	2.81094	-1.98874	-0.38031	1.47605
1703	MTFR1L	6	-3.49	-1.31	0.0959	1704	0.97	1.9	0.9	0.815	14102	0.996	1.03156	-2.76958	-1.40993	1.4358
1704	CTRB1	2	-2.01	-1.31	0.0959	1705	0.97	-0.68	-0.37	0.357	5913	1.04	0.764085	-1.38507	0.227452	-0.480346
1705	TBL2	6	-3.49	-1.3	0.096	1706	0.97	-1.33	-0.43	0.334	5487	1.05	0.0868059	-2.45472	-0.755177	-0.707497
1706	C4orf47	3	-2.47	-1.3	0.096	1707	0.97	0.95	0.66	0.747	12854	1	0.630241	-2.57993	-0.541704	1.08378
1707	APOL2	6	-3.49	-1.3	0.096	1708	0.969	1.4	0.69	0.755	13002	1	0.786205	-1.88371	-0.162858	0.76473
1708	MED12L	6	-3.49	-1.3	0.096	1709	0.969	1.74	0.83	0.796	13772	0.997	0.228762	-2.10323	-1.70782	1.39486
1709	NES	6	-3.49	-1.3	0.0961	1710	0.968	-4.76	-1.83	0.0337	686	0.847	-0.918713	-2.37674	0.618681	-3.48957
1710	SPATA13	6	-3.48	-1.3	0.0963	1711	0.97	-2.13	-0.76	0.225	3690	1.05	-0.402015	-2.6253	2.12317	-1.81366
1711	GVQW1	2	-2.01	-1.3	0.0964	1712	0.97	-2.83	-1.89	0.0295	608	0.836	1.12856	-1.29087	1.34912	-1.79794
1712	RPUSD1	6	-3.48	-1.3	0.0964	1713	0.97	-0.77	-0.2	0.422	7044	1.03	1.4664	-4.72603	1.6973	-0.613609
1713	TIPARP	6	-3.48	-1.3	0.0965	1714	0.97	1.78	0.85	0.802	13859	0.997	-2.76634	-3.24861	-6.85355	3.84158
1714	ACLY	6	-3.48	-1.3	0.0965	1715	0.97	-4.65	-1.78	0.0372	752	0.852	-2.17322	-2.47644	-1.57967	-3.75003
1715	EXTL1	6	-3.48	-1.3	0.0965	1716	0.97	0.35	0.26	0.602	10206	1.02	-1.56354	-3.7917	1.56123	0.320055
1716	C1orf115	6	-3.48	-1.3	0.0966	1717	0.969	3.51	1.55	0.94	16327	0.992	1.49247	-2.3126	-2.84251	2.85173
1717	MORN5	6	-3.48	-1.3	0.0966	1718	0.969	-8.94	-3.54	0.000199	24	0.143	2.35855	-3.24163	4.16664	-4.70866
1718	BCAM	6	-3.48	-1.3	0.0966	1719	0.968	-0.01	0.11	0.545	9201	1.02	-2.10152	-2.20121	-1.95338	1.08888
1719	NAA40	6	-3.48	-1.3	0.0966	1720	0.968	-0.56	-0.11	0.456	7608	1.03	2.55955	-2.29818	-0.565586	-0.390869
1720	OPA1	6	-3.48	-1.3	0.0967	1721	0.968	1.09	0.56	0.713	12222	1.01	-5.66856	-7.67541	-11.9582	0.733042
1721	BAD	6	-3.48	-1.3	0.0967	1722	0.968	0.17	0.19	0.574	9692	1.02	1.09193	-3.32557	-2.47167	1.05827
1722	KRTCAP2	5	-3.17	-1.3	0.0969	1723	0.969	-1.54	-0.58	0.283	4643	1.05	-1.44655	-3.16288	-4.46426	-2.32144
1723	LMO7	6	-3.47	-1.3	0.0969	1724	0.969	-2.26	-0.81	0.21	3459	1.05	0.851994	-1.79722	0.502657	-0.757534
1724	ARHGEF2	6	-3.47	-1.3	0.0969	1725	0.969	-2.72	-0.99	0.16	2632	1.05	-0.373048	-2.28284	-2.62863	-2.29207
1725	ASCL5	6	-3.47	-1.3	0.097	1726	0.968	-3.21	-1.2	0.116	1935	1.03	1.13359	-2.78854	1.4595	-2.28095
1726	PLEKHM2	6	-3.47	-1.3	0.097	1727	0.968	-0.04	0.1	0.54	9107	1.02	2.26013	-2.93237	0.0993638	0.135184
1727	EIF2S1	3	-2.46	-1.3	0.097	1728	0.968	2.39	1.5	0.933	16218	0.992	-8.09778	-2.8869	-2.15347	2.50791
1728	NT5M	6	-3.47	-1.3	0.097	1729	0.967	-3.62	-1.37	0.0861	1497	0.991	-1.62142	-5.4197	-0.905842	-2.49123
1729	DPH1	6	-3.47	-1.3	0.0972	1730	0.968	-2.64	-0.96	0.167	2745	1.05	-2.53855	-2.42289	-2.23216	-3.08035
1730	GRIK4	6	-3.47	-1.3	0.0972	1731	0.968	-1.22	-0.38	0.351	5787	1.05	2.54505	-2.39923	0.312812	-1.17709
1731	SLC2A7	6	-3.47	-1.3	0.0972	1732	0.968	0.91	0.49	0.688	11772	1.01	-0.0175368	-5.61108	-2.18246	3.33972
1732	ATG2B	6	-3.47	-1.3	0.0973	1733	0.968	0.7	0.4	0.656	11177	1.01	-0.452371	-2.40401	-0.598199	0.518079
1733	CENPQ	1	-1.42	-1.3	0.0973	1734	0.967	-1.88	-1.77	0.0386	775	0.858	-1.2798	-1.50077	-1.83653	-2.42086
1734	HFM1	3	-2.45	-1.3	0.0973	1735	0.967	0.87	0.62	0.732	12587	1	0.196815	-1.99498	-0.930522	0.687755
1735	SEL1L2	6	-3.47	-1.3	0.0974	1736	0.967	-0.32	-0.01	0.494	8261	1.03	1.07988	-2.03351	1.0329	-0.152441
1736	CRAT	6	-3.46	-1.3	0.0975	1737	0.968	0.4	0.28	0.61	10349	1.02	-1.98155	-3.75575	-2.22703	0.873756
1737	AMELY	1	-1.41	-1.3	0.0975	1738	0.967	-2.59	-2.48	0.00658	194	0.584	0.42411	-0.83466	-0.157644	-1.59605
1738	C17orf107	6	-3.46	-1.3	0.0976	1739	0.967	2.85	1.28	0.9	15687	0.989	0.757753	-2.4203	-1.74497	3.03404
1739	KCNH2	6	-3.46	-1.3	0.0976	1740	0.967	0.52	0.33	0.629	10709	1.01	0.771328	-2.17412	-0.96813	0.731302
1740	FGFR1	6	-3.46	-1.3	0.0976	1741	0.966	-5.14	-1.99	0.0234	506	0.797	-0.773732	-2.18265	-1.05492	-4.87868
1741	LMO3	6	-3.46	-1.3	0.0976	1742	0.966	1.66	0.86	0.805	13929	0.997	-4.45259	2.75928	-0.305261	1.49567
1742	SLITRK2	5	-3.16	-1.29	0.0978	1743	0.967	0.28	0.24	0.595	10069	1.02	1.85669	-2.19775	1.04572	-0.0298742
1743	GPR174	4	-2.83	-1.29	0.0978	1744	0.967	-1.09	-0.43	0.333	5476	1.05	1.68338	-1.8091	1.34961	-0.55455
1744	ESYT2	6	-3.46	-1.29	0.0979	1745	0.967	-0.41	-0.05	0.479	7988	1.03	-0.109149	-2.79864	0.85071	-0.321546
1745	TMEM88B	6	-3.46	-1.29	0.0979	1746	0.966	-7.76	-3.06	0.00112	62	0.311	-1.18997	-1.25086	-1.1551	-1.21068
1746	LAG3	6	-3.46	-1.29	0.098	1747	0.967	2.05	0.95	0.83	14406	0.993	1.55436	-2.22825	-4.57721	1.83868
1747	JHDM1D	6	-3.46	-1.29	0.098	1748	0.966	-3.39	-1.27	0.102	1732	1.01	0.778785	-2.15866	2.90011	-2.41466
1748	WDR90	6	-3.46	-1.29	0.0981	1749	0.966	1.14	0.58	0.721	12363	1	1.64073	-2.33766	0.105392	1.48619
1749	CCR8	4	-2.82	-1.29	0.0981	1750	0.966	-2.27	-1.02	0.154	2523	1.05	0.165326	-1.54059	-0.0209973	-1.26255
1750	KIF24	6	-3.46	-1.29	0.0981	1751	0.966	0.3	0.24	0.594	10046	1.02	1.90825	-2.64223	-2.07414	0.894196
1751	CACNG2	6	-3.46	-1.29	0.0982	1752	0.966	-0.63	-0.14	0.443	7392	1.03	0.232504	-1.81083	-0.160182	0.598527
1752	REP15	6	-3.45	-1.29	0.0983	1753	0.966	0.59	0.36	0.639	10877	1.01	1.41189	-2.37573	-1.27909	0.999646
1753	SLC16A8	6	-3.45	-1.29	0.0985	1754	0.968	0.93	0.5	0.691	11816	1.01	-2.86461	-2.3722	-3.58277	0.462564
1754	GXYLT2	6	-3.45	-1.29	0.0985	1755	0.967	-0.58	-0.12	0.452	7540	1.03	-1.54856	-2.65633	2.43427	-0.0871878
1755	CDC42EP4	6	-3.45	-1.29	0.0985	1756	0.967	1.47	0.72	0.763	13151	1	1.77573	-2.44234	-2.19088	1.9583
1756	ZNF800	5	-2.82	-1.29	0.0987	1757	0.968	1.42	0.75	0.774	13364	0.999	2.34745	-1.70388	-0.455978	1.27105
1757	RHOH	5	-3.15	-1.29	0.0987	1758	0.968	3.09	1.5	0.933	16216	0.992	1.33547	-1.45803	1.40979	2.04701
1758	LYPD6	6	-3.45	-1.29	0.0987	1759	0.967	-0.3	-0.01	0.498	8337	1.03	1.91418	-2.25297	-0.973236	-0.0402574
1759	MAPT	6	-3.45	-1.29	0.0987	1760	0.967	0.94	0.5	0.692	11843	1.01	-1.27309	-2.59687	-5.44648	0.553361
1760	FGD1	6	-3.45	-1.29	0.0989	1761	0.968	1.21	0.61	0.73	12548	1	3.2309	-1.78764	0.259692	0.921652
1761	TG	6	-3.44	-1.29	0.099	1762	0.969	2.96	1.33	0.908	15805	0.99	-1.52855	-2.49699	-2.95386	4.22339
1762	PLOD3	6	-3.44	-1.29	0.099	1763	0.968	-7.33	-2.88	0.00196	93	0.364	-7.54174	-2.1628	0.25882	-9.70722
1763	TBX21	6	-3.44	-1.29	0.0991	1764	0.968	-0.17	0.05	0.519	8724	1.03	-2.32393	-4.69942	-0.300791	1.20221
1764	MPP3	6	-3.44	-1.29	0.0991	1765	0.968	0.81	0.45	0.673	11487	1.01	0.73155	-1.98492	-0.0513613	0.688873
1765	CKB	6	-3.44	-1.29	0.0991	1766	0.967	1.51	0.74	0.769	13270	0.999	1.87555	-1.92244	-0.165239	0.799039
1766	POU4F1	5	-3.14	-1.29	0.0991	1767	0.967	-2.77	-1.13	0.13	2173	1.03	0.350614	-1.95763	1.75278	-1.61462
1767	ZBTB21	6	-3.44	-1.29	0.0992	1768	0.967	2.46	1.12	0.87	15149	0.989	-0.574842	-2.78932	0.67304	1.7326
1768	GPSM3	6	-3.44	-1.29	0.0992	1769	0.967	-3.38	-1.27	0.103	1753	1.01	1.6363	-3.05422	0.0545568	-0.964203
1769	SLIT1	6	-3.44	-1.29	0.0993	1770	0.967	2.3	1.06	0.855	14862	0.991	-1.28392	-3.18775	-2.69481	1.828
1770	PAK6	6	-3.44	-1.29	0.0993	1771	0.966	4.71	2.04	0.98	16940	0.997	0.696287	-2.34057	-2.54954	4.05314
1771	DCXR	6	-3.44	-1.28	0.0994	1772	0.967	-4.94	-1.9	0.0285	591	0.831	-0.227799	-1.30323	0.971408	-3.58268
1772	LYNX1	6	-3.44	-1.28	0.0995	1773	0.967	-3.91	-1.48	0.0689	1238	0.959	0.282003	-2.34321	-2.72448	-2.32064
1773	RBM34	4	-2.81	-1.28	0.0995	1774	0.967	1.21	0.72	0.766	13206	0.999	-0.208253	-2.09275	-0.114399	1.27143
1774	P2RY14	5	-3.14	-1.28	0.0995	1775	0.966	3.88	1.86	0.968	16802	0.993	2.36492	-2.41546	-2.88621	3.96919
1775	UNC79	6	-3.44	-1.28	0.0996	1776	0.967	0.21	0.2	0.581	9826	1.02	0.818684	-2.23779	1.57568	0.0229768
1776	TBX15	6	-3.44	-1.28	0.0996	1777	0.966	-1.91	-0.66	0.253	4173	1.05	-1.77552	-1.79255	-2.10873	-1.66925
1777	EDN1	4	-2.8	-1.28	0.0997	1778	0.967	0.7	0.47	0.681	11640	1.01	1.0427	-2.60195	-1.00144	0.584323
1778	CD1A	5	-3.13	-1.28	0.0997	1779	0.966	2.71	1.33	0.909	15820	0.99	0.228446	-2.55545	-1.8056	2.39406
1779	HNRNPA3	1	-1.4	-1.28	0.0998	1780	0.966	1.04	1.16	0.877	15263	0.99	-0.0805862	-0.932617	-1.31426	0.816684
1780	TFF3	3	-2.43	-1.28	0.0998	1781	0.965	1.55	1.02	0.845	14674	0.993	0.983494	-1.31524	0.26156	0.806064
1781	DPCR1	5	-3.13	-1.28	0.0999	1782	0.966	-0.92	-0.29	0.385	6354	1.04	3.27293	-2.45771	0.887172	-0.700713
1782	LRRC43	6	-3.43	-1.28	0.0999	1783	0.966	4.37	1.9	0.972	16838	0.995	-2.78846	-0.336453	-11.8408	5.68182
1783	GPHN	6	-3.43	-1.28	0.0999	1784	0.965	-4.7	-1.81	0.0355	721	0.848	1.66482	-2.18434	0.950473	-3.5633
1784	NLRP6	6	-3.43	-1.28	0.1	1785	0.965	0.74	0.42	0.663	11317	1.01	2.45305	-1.84449	-0.761629	0.835295
1785	RHBDF2	6	-3.43	-1.28	0.1	1786	0.965	-5.47	-2.12	0.0169	388	0.752	2.31181	-2.244	1.56741	-2.23516
1786	LRMP	6	-3.43	-1.28	0.1	1787	0.965	1.04	0.54	0.707	12115	1.01	3.45619	-2.81886	-3.536	1.1381
1787	DHX32	6	-3.43	-1.28	0.1	1788	0.965	-1.91	-0.66	0.253	4181	1.05	-0.0263655	-2.5168	0.830842	-1.33448
1788	TTLL12	6	-3.43	-1.28	0.1	1789	0.965	-2.26	-0.81	0.209	3443	1.05	2.76631	-1.95943	1.8829	-1.54595
1789	ASAP1	6	-3.43	-1.28	0.1	1790	0.964	0.67	0.39	0.652	11104	1.01	-0.867301	-2.77585	-0.284211	0.382599
1790	LRRD1	5	-3.13	-1.28	0.1	1791	0.964	2.48	1.36	0.913	15884	0.991	1.10041	-5.61485	-5.59299	2.59592
1791	SCN3B	6	-3.43	-1.28	0.1	1792	0.963	-3.01	-1.12	0.132	2207	1.03	1.38171	-3.12762	1.92771	-2.22803
1792	MAP3K12	6	-3.43	-1.28	0.1	1793	0.964	-4.9	-1.89	0.0295	609	0.835	-3.51513	-5.19581	-1.38189	-4.23177
1793	CTSW	6	-3.43	-1.28	0.1	1794	0.963	-0.69	-0.17	0.434	7235	1.03	-1.29294	-1.52985	-3.08949	-1.01498
1794	MBNL2	6	-3.42	-1.28	0.1	1795	0.964	-1.84	-0.64	0.263	4324	1.05	2.53647	-4.91341	3.34486	-2.36672
1795	WDR78	6	-3.42	-1.28	0.1	1796	0.963	2.09	0.97	0.835	14490	0.993	-0.341636	-2.70913	-1.3175	2.84704
1796	NLRC4	6	-3.42	-1.28	0.1	1797	0.963	2.15	1	0.84	14591	0.993	0.387195	-2.82918	1.27739	1.7739
1797	CHAT	6	-3.42	-1.28	0.1	1798	0.963	1.52	0.74	0.771	13300	0.999	1.63427	-2.1795	-8.37994	4.60047
1798	ODF4	3	-2.42	-1.28	0.101	1799	0.964	2.89	1.79	0.963	16714	0.993	-0.416362	-1.95659	-3.21684	2.81578
1799	ATF2	6	-3.42	-1.28	0.101	1800	0.964	-0.63	-0.14	0.443	7397	1.03	1.09613	-2.38157	2.62228	-0.119447
1800	EN1	5	-3.12	-1.28	0.101	1801	0.964	-2.2	-0.87	0.192	3141	1.05	-0.751279	-2.28115	0.543571	-0.586935
1801	GZMH	6	-3.42	-1.28	0.101	1802	0.963	-0.76	-0.19	0.423	7055	1.03	0.640492	-2.68332	0.0769282	-0.408067
1802	SPATC1L	6	-3.42	-1.28	0.101	1803	0.963	2.63	1.19	0.883	15376	0.99	0.868598	-2.05235	-2.89557	2.96449
1803	ZNF488	5	-3.12	-1.28	0.101	1804	0.962	5.7	2.67	0.996	17190	0.999	4.24991	-1.24003	-2.36295	4.73373
1804	ABHD8	6	-3.42	-1.28	0.101	1805	0.963	-2.03	-0.71	0.238	3901	1.05	2.64093	-4.73893	-1.51978	-6.55721
1805	C11orf93	3	-2.42	-1.28	0.101	1806	0.962	3.35	2.06	0.98	16955	0.996	0.369394	-1.56442	-0.555323	3.07978
1806	CAMK2D	3	-2.42	-1.28	0.101	1807	0.962	0.96	0.67	0.749	12886	1	0.0207892	-1.9487	0.555265	0.561021
1807	MMP7	6	-3.42	-1.28	0.101	1808	0.962	-0.06	0.09	0.536	9041	1.02	-7.14955	-3.01766	-9.87302	2.02646
1808	SPAG5	6	-3.42	-1.28	0.101	1809	0.961	1.26	0.63	0.737	12683	1	-8.05091	-1.11223	-2.9611	1.51058
1809	FOXA1	6	-3.42	-1.28	0.101	1810	0.961	0.48	0.31	0.623	10579	1.01	-0.0968157	-2.31652	-2.3132	0.473152
1810	GPR64	6	-3.41	-1.27	0.101	1811	0.963	2.08	0.97	0.834	14479	0.993	0.235369	-2.54205	-1.33609	1.85012
1811	KCNJ12	4	-2.79	-1.27	0.101	1812	0.963	-2.29	-1.03	0.151	2477	1.05	1.7497	-1.75206	-0.0436625	-1.75762
1812	GNB1L	6	-3.41	-1.27	0.101	1813	0.963	0.19	0.2	0.578	9760	1.02	-1.02956	-4.30123	-8.4867	0.371986
1813	C11orf63	6	-3.41	-1.27	0.101	1814	0.963	2.34	1.08	0.859	14942	0.991	0.938739	-2.35391	-2.33076	2.97088
1814	THNSL2	6	-3.41	-1.27	0.101	1815	0.963	-3.41	-1.28	0.101	1717	1.01	-2.7916	-2.83005	-1.81766	-2.70598
1815	DHX34	6	-3.41	-1.27	0.101	1816	0.963	-3.42	-1.28	0.0998	1707	1.01	-0.245532	-2.53078	1.45918	-2.53712
1816	SAMSN1	6	-3.41	-1.27	0.102	1817	0.963	-1.3	-0.42	0.339	5553	1.05	2.98794	-2.31978	-1.30677	-0.977647
1817	C10orf11	6	-3.41	-1.27	0.102	1818	0.963	-7.4	-2.91	0.0018	88	0.353	2.09736	-1.7732	1.64807	-7.66802
1818	SELENBP1	6	-3.41	-1.27	0.102	1819	0.964	-0.92	-0.26	0.397	6564	1.04	-1.36519	-2.50032	-3.7474	-1.17193
1819	IL10	2	-1.97	-1.27	0.102	1820	0.963	-0.6	-0.31	0.379	6274	1.04	-0.0172568	-1.75372	1.08839	-0.485747
1820	AOC3	4	-2.78	-1.27	0.102	1821	0.963	-1.29	-0.53	0.298	4880	1.05	-2.03667	-1.56095	-0.714106	-0.888605
1821	CERS4	6	-3.4	-1.27	0.102	1822	0.964	-1.79	-0.62	0.269	4419	1.05	-0.322698	-2.29762	-1.02786	-1.00633
1822	H3F3B	2	-1.96	-1.27	0.102	1823	0.964	-1.76	-1.13	0.129	2159	1.03	-0.435516	-1.84547	0.639253	-1.61008
1823	C15orf48	3	-2.4	-1.27	0.102	1824	0.966	-1.11	-0.53	0.299	4900	1.05	0.7039	-0.963768	-0.516909	-0.247239
1824	CRELD1	6	-3.4	-1.27	0.102	1825	0.966	1.03	0.54	0.705	12092	1	2.81394	-2.30176	2.12867	1.00592
1825	PRKACB	4	-2.77	-1.27	0.102	1826	0.965	1.84	1.04	0.85	14791	0.991	2.57715	-2.14665	-1.39712	1.62354
1826	NAA11	3	-2.4	-1.27	0.102	1827	0.965	-1.34	-0.66	0.255	4201	1.05	0.612195	-1.84304	1.10409	-0.716014
1827	PPP1R7	6	-3.4	-1.27	0.102	1828	0.965	-4.55	-1.75	0.0403	802	0.867	-2.87064	-4.55972	-1.61109	-3.489
1828	EXOG	5	-3.1	-1.27	0.102	1829	0.965	-2.01	-0.78	0.217	3570	1.05	1.70617	-1.92449	0.679457	-1.51597
1829	PRSS48	6	-3.39	-1.27	0.103	1830	0.967	-0.2	0.04	0.514	8641	1.03	0.447691	-3.66894	-0.000654474	-0.743584
1830	NUP210L	6	-3.39	-1.27	0.103	1831	0.967	-3.47	-1.3	0.0966	1662	1	-1.75954	0.86928	0.916966	-3.29018
1831	C6orf15	5	-3.1	-1.27	0.103	1832	0.967	-3.46	-1.44	0.0755	1344	0.968	-2.24033	-3.047	0.750858	-3.25514
1832	APBB2	6	-3.39	-1.27	0.103	1833	0.966	-1.41	-0.46	0.323	5319	1.05	0.522742	-2.69016	1.74961	-1.16527
1833	PAX7	6	-3.39	-1.27	0.103	1834	0.967	-3.18	-1.19	0.118	1983	1.02	3.84822	-2.65689	-0.892182	-2.12392
1834	MTRR	6	-3.39	-1.27	0.103	1835	0.966	1.35	0.67	0.748	12881	1	1.82475	-1.92725	-1.89972	1.04194
1835	RNF168	6	-3.39	-1.26	0.103	1836	0.967	-2.92	-1.08	0.141	2325	1.04	-4.2597	-3.0253	-4.23635	-2.51201
1836	DMBX1	6	-3.39	-1.26	0.103	1837	0.967	1.68	0.81	0.79	13650	0.997	-0.146221	-2.11478	-1.11766	2.13266
1837	SLC9A2	6	-3.39	-1.26	0.103	1838	0.968	1.15	0.59	0.722	12401	1	0.940838	-3.22573	-3.80995	-0.0591588
1838	BAG6	6	-3.38	-1.26	0.103	1839	0.968	0.84	0.46	0.677	11566	1.01	-0.829313	-2.3026	-5.46098	2.43589
1839	C19orf66	6	-3.38	-1.26	0.103	1840	0.968	2.33	1.07	0.857	14913	0.991	0.254523	-2.18388	-2.32032	3.30177
1840	C9orf84	6	-3.38	-1.26	0.103	1841	0.968	2.47	1.13	0.87	15163	0.989	0.874438	-3.319	-5.34652	2.45385
1841	CTBS	3	-2.39	-1.26	0.103	1842	0.967	0.45	0.38	0.647	11030	1.01	0.627721	-2.43945	-0.344348	-0.341127
1842	FKTN	6	-3.38	-1.26	0.103	1843	0.967	0.14	0.17	0.569	9583	1.02	0.773865	-2.55992	0.441501	0.445706
1843	PNPLA8	6	-3.38	-1.26	0.104	1844	0.968	2.95	1.32	0.907	15799	0.99	-3.94657	-5.6973	-3.57735	3.05381
1844	CCDC130	6	-3.38	-1.26	0.104	1845	0.97	-2.91	-1.08	0.141	2331	1.04	-2.975	-3.54462	-3.13949	-3.05034
1845	PDGFA	6	-3.38	-1.26	0.104	1846	0.97	-2.74	-1.01	0.157	2583	1.05	0.421097	-3.49845	0.676259	-4.52637
1846	PRKCG	6	-3.38	-1.26	0.104	1847	0.969	0.33	0.25	0.6	10155	1.02	1.13736	-3.70166	-2.51699	2.10366
1847	TBCC	5	-3.08	-1.26	0.104	1848	0.97	1.1	0.61	0.729	12530	1	-2.80931	-4.92862	-4.46688	2.52252
1848	CDK2	6	-3.37	-1.26	0.104	1849	0.97	1.05	0.55	0.708	12127	1.01	3.47738	-7.45609	-9.7323	5.54892
1849	SERPIND1	6	-3.37	-1.26	0.104	1850	0.97	2.75	1.24	0.893	15544	0.99	-3.06399	-2.58468	-5.69183	2.52809
1850	HERC2	6	-3.37	-1.26	0.104	1851	0.969	2.71	1.23	0.89	15504	0.99	-1.01895	-4.53112	-5.13391	0.617003
1851	KIAA0125	1	-1.38	-1.26	0.104	1852	0.969	0.31	0.43	0.666	11347	1.01	0.381673	-0.916566	0.0493697	0.220269
1852	CAMK1	6	-3.37	-1.26	0.104	1853	0.969	2.72	1.23	0.89	15506	0.99	2.37042	-1.94569	-2.29636	4.66965
1853	MSL1	6	-3.37	-1.26	0.104	1854	0.969	1.27	0.64	0.738	12705	1	-1.44076	-3.44664	-6.30062	1.77784
1854	CAMLG	6	-3.37	-1.26	0.104	1855	0.969	-3.56	-1.34	0.09	1563	0.993	-2.80104	-2.0823	-2.76509	-1.86937
1855	SHF	6	-3.37	-1.26	0.104	1856	0.969	-3.64	-1.37	0.0852	1481	0.992	0.647836	-2.3742	-0.0149808	-3.70853
1856	GPR124	6	-3.36	-1.26	0.105	1857	0.972	0.09	0.15	0.561	9457	1.02	1.14452	-5.95507	0.169661	0.829946
1857	FBN1	6	-3.36	-1.25	0.105	1858	0.972	2.82	1.27	0.898	15652	0.989	2.97337	-2.18974	-1.28306	1.83295
1858	PDSS2	6	-3.36	-1.25	0.105	1859	0.972	4.07	1.78	0.963	16706	0.993	-1.79125	-3.16573	-0.466572	3.12999
1859	TBCCD1	5	-3.07	-1.25	0.105	1860	0.972	-0.4	-0.06	0.475	7920	1.03	-0.148431	-2.47128	0.868652	-0.228529
1860	EXOC3L1	6	-3.36	-1.25	0.105	1861	0.972	-3.98	-1.51	0.0652	1180	0.953	0.918685	-2.58816	1.10175	-2.50723
1861	WWC1	6	-3.36	-1.25	0.105	1862	0.972	-0.88	-0.24	0.404	6686	1.04	-0.53922	-2.09557	0.931106	-0.474445
1862	LRRK1	6	-3.36	-1.25	0.105	1863	0.973	-1.06	-0.32	0.376	6237	1.04	0.289076	-1.77375	1.8386	-0.382807
1863	LCTL	6	-3.36	-1.25	0.105	1864	0.972	2.1	0.98	0.835	14502	0.993	1.04988	-2.3795	-2.29288	1.60067
1864	CHTF8	5	-3.07	-1.25	0.105	1865	0.972	0.85	0.5	0.691	11826	1.01	-2.08075	-2.19803	-1.34155	1.04714
1865	ROR1	6	-3.36	-1.25	0.105	1866	0.972	-1.31	-0.42	0.337	5539	1.05	0.197197	-3.02898	0.368186	-1.00178
1866	IFNGR2	6	-3.36	-1.25	0.105	1867	0.972	5.95	2.55	0.995	17168	0.999	-1.02574	-4.21032	-3.8881	6.421
1867	CLUAP1	6	-3.36	-1.25	0.105	1868	0.971	1.16	0.59	0.723	12412	1	-3.11995	-3.0339	-2.43953	2.15004
1868	NXPH1	4	-2.74	-1.25	0.105	1869	0.971	0.3	0.27	0.606	10268	1.02	-1.09835	-2.393	-1.52863	0.259419
1869	OLFM1	6	-3.36	-1.25	0.105	1870	0.971	2.38	1.09	0.862	14990	0.991	1.96186	-2.18272	-0.940798	2.14718
1870	PYGB	6	-3.35	-1.25	0.106	1871	0.973	-1.23	-0.39	0.349	5740	1.05	0.598427	-1.88062	0.946284	-0.360793
1871	LILRB4	6	-3.35	-1.25	0.106	1872	0.974	-2.27	-0.81	0.208	3423	1.05	1.18435	-2.00085	-0.666828	-1.34115
1872	CCBP2	4	-2.73	-1.25	0.106	1873	0.974	-4.36	-2.07	0.0194	429	0.778	1.09728	-4.49961	1.13441	-3.36059
1873	PRRC2A	6	-3.35	-1.25	0.106	1874	0.973	-6.09	-2.38	0.00873	242	0.622	3.00801	-2.94342	-3.68915	-4.43972
1874	RASGRP4	6	-3.35	-1.25	0.106	1875	0.973	1.55	0.75	0.773	13342	0.999	1.21446	-5.1915	-5.20894	4.48509
1875	CENPE	6	-3.35	-1.25	0.106	1876	0.973	-1.83	-0.63	0.263	4343	1.05	-2.84625	-2.2771	-4.26656	-4.52454
1876	WTIP	6	-3.35	-1.25	0.106	1877	0.973	5.64	2.42	0.992	17134	0.998	-0.588497	-2.13019	-6.94401	6.78526
1877	OR13C3	2	-1.93	-1.25	0.106	1878	0.974	0.63	0.57	0.714	12238	1.01	0.847242	-1.13103	-1.5849	0.529542
1878	PLXNA4	6	-3.35	-1.25	0.106	1879	0.973	5.01	2.17	0.985	17028	0.997	1.40371	-1.94497	1.09438	3.86369
1879	LRRC55	6	-3.35	-1.25	0.106	1880	0.973	0.63	0.38	0.646	11015	1.01	-0.314703	-2.736	-2.54838	-0.627124
1880	ANKS4B	4	-2.73	-1.25	0.106	1881	0.972	3.05	1.64	0.95	16502	0.992	1.22026	-2.17027	-0.482775	2.76417
1881	LRAT	6	-3.34	-1.25	0.106	1882	0.973	1.27	0.63	0.737	12684	1	1.22797	-2.72446	1.9312	0.898603
1882	SGMS1	6	-3.34	-1.25	0.106	1883	0.973	-0.36	-0.03	0.487	8138	1.03	0.743415	-1.45204	-2.68153	0.325902
1883	SHANK1	6	-3.34	-1.25	0.106	1884	0.973	-0.32	-0.01	0.494	8264	1.03	-0.53546	-2.42902	4.30698	0.0107087
1884	KIAA1549	6	-3.34	-1.25	0.106	1885	0.972	-0.13	0.07	0.526	8861	1.02	0.311353	-1.58726	4.25902	0.0560382
1885	LGALSL	6	-3.34	-1.25	0.106	1886	0.972	-2.78	-1.02	0.154	2521	1.05	-1.67483	-2.72272	1.47067	-1.836
1886	SLC28A2	6	-3.34	-1.25	0.106	1887	0.971	-0.21	0.03	0.512	8613	1.03	-0.126178	-1.88226	0.176531	0.360718
1887	UNC13C	6	-3.34	-1.25	0.106	1888	0.971	0.49	0.32	0.624	10612	1.01	-0.445194	-2.84869	0.227981	0.0423702
1888	AKAP8	6	-3.34	-1.25	0.106	1889	0.971	0.93	0.5	0.691	11817	1.01	0.881033	-3.07849	0.38809	1.15939
1889	CDK2AP1	2	-1.93	-1.25	0.107	1890	0.971	1.25	1	0.841	14602	0.993	0.388607	-1.48667	-0.868624	1.12882
1890	XRRA1	6	-3.34	-1.25	0.107	1891	0.971	-2.51	-0.91	0.181	2982	1.05	1.52269	-5.83197	-0.532406	-2.19104
1891	IDO1	6	-3.34	-1.25	0.107	1892	0.971	-2.37	-0.85	0.197	3227	1.05	2.6014	-1.83148	0.691738	-2.04454
1892	ZSWIM8	6	-3.34	-1.24	0.107	1893	0.971	-3.57	-1.34	0.0894	1551	0.994	-2.34058	-2.43774	-1.26712	-2.65376
1893	ZNF415	3	-2.36	-1.24	0.107	1894	0.972	-1.33	-0.65	0.258	4252	1.05	0.934381	-1.7015	0.245298	-0.998662
1894	PIGR	6	-3.34	-1.24	0.107	1895	0.971	-4.78	-1.84	0.033	672	0.847	-7.6892	0.6485	0.551528	-2.96255
1895	FAM127A	2	-1.93	-1.24	0.107	1896	0.971	0.27	0.31	0.621	10561	1.01	0.334838	-1.42812	-2.23652	0.219408
1896	MYO19	6	-3.33	-1.24	0.107	1897	0.971	-0.29	0	0.5	8371	1.03	-0.0765906	-2.15427	1.28697	-0.345229
1897	BCKDHA	6	-3.33	-1.24	0.107	1898	0.971	-3.15	-1.17	0.121	2018	1.03	-0.729383	-5.21293	-0.398945	-3.516
1898	SLC8A3	6	-3.33	-1.24	0.107	1899	0.971	1.4	0.69	0.754	12994	1	-2.61205	-5.85535	-2.21475	0.819704
1899	NPDC1	6	-3.33	-1.24	0.107	1900	0.97	-3.14	-1.17	0.121	2027	1.03	-1.33273	-2.07302	2.13503	-1.68899
1900	MICU3	6	-3.33	-1.24	0.107	1901	0.97	-0.8	-0.21	0.416	6935	1.03	-1.26646	-1.70894	-0.426681	-0.0544908
1901	C1orf110	5	-3.04	-1.24	0.107	1902	0.97	2.12	1.07	0.857	14902	0.991	0.196027	-1.99269	-2.749	1.56918
1902	LPGAT1	3	-2.36	-1.24	0.107	1903	0.97	0.32	0.3	0.618	10488	1.02	1.14296	-1.53887	-0.545529	0.363586
1903	LDLR	6	-3.33	-1.24	0.107	1904	0.971	-1.49	-0.49	0.311	5127	1.04	0.118612	-2.05131	-1.75992	-0.0912741
1904	TCF21	6	-3.33	-1.24	0.107	1905	0.972	0.83	0.46	0.675	11531	1.01	1.09473	-2.66689	0.501683	0.880477
1905	MED13	6	-3.33	-1.24	0.108	1906	0.972	-0.86	-0.24	0.407	6738	1.04	-0.073024	-2.71485	-1.37887	-0.287691
1906	GPR75	5	-3.04	-1.24	0.108	1907	0.972	-0.84	-0.26	0.397	6565	1.04	0.329429	-2.62405	-2.68183	-0.634514
1907	COLGALT1	6	-3.33	-1.24	0.108	1908	0.972	-1.27	-0.4	0.343	5621	1.05	-4.45064	1.07879	1.28689	-1.42777
1908	TANK	6	-3.33	-1.24	0.108	1909	0.971	-0.03	0.11	0.542	9150	1.02	-0.194532	-2.40967	0.865295	0.20954
1909	MTIF2	2	-1.92	-1.24	0.108	1910	0.971	1.57	1.23	0.89	15498	0.99	-0.800202	-2.18933	-0.737016	1.72966
1910	FHOD3	6	-3.32	-1.24	0.108	1911	0.972	-4.45	-1.7	0.0442	867	0.879	-0.45873	-2.25744	3.34877	-7.51895
1911	SMC1B	5	-3.03	-1.24	0.108	1912	0.972	0.01	0.12	0.548	9245	1.02	1.78361	-1.82686	0.373958	0.416549
1912	USHBP1	6	-3.32	-1.24	0.108	1913	0.971	-0.28	0	0.501	8386	1.03	-2.35448	-2.93359	-3.87112	0.447983
1913	ETV3L	2	-1.92	-1.24	0.108	1914	0.972	1.58	1.24	0.892	15536	0.99	0.617243	-1.26332	-0.973068	1.31258
1914	TNFRSF11B	5	-3.03	-1.24	0.108	1915	0.971	1.74	0.9	0.815	14109	0.996	-0.25368	-3.13405	-0.541199	1.46327
1915	ZBTB20	6	-3.32	-1.24	0.108	1916	0.971	-4.19	-1.6	0.0552	1033	0.921	0.641827	-2.13538	0.549677	-3.02825
1916	PTPN6	6	-3.32	-1.24	0.108	1917	0.971	-2.43	-0.88	0.19	3108	1.05	0.274254	-0.693872	-0.242893	-1.02703
1917	CDK5RAP2	6	-3.32	-1.24	0.108	1918	0.971	2.03	0.95	0.829	14375	0.993	-1.14403	-2.05575	-2.29669	1.92934
1918	HADHA	5	-3.03	-1.24	0.108	1919	0.97	1.25	0.68	0.75	12909	1	2.78459	-2.16665	0.314702	0.894595
1919	GDNF	6	-3.32	-1.24	0.108	1920	0.97	0.43	0.29	0.616	10448	1.02	-1.35853	-2.6847	-0.062331	2.39884
1920	UNC93A	6	-3.32	-1.24	0.108	1921	0.97	-2.82	-1.04	0.15	2464	1.05	0.130029	-2.44241	2.80603	-1.27827
1921	UNC119	6	-3.32	-1.24	0.108	1922	0.97	-6.11	-2.38	0.00862	240	0.619	-7.60593	-1.65767	0.988718	-9.65746
1922	MTMR7	6	-3.32	-1.24	0.108	1923	0.97	1.12	0.57	0.717	12288	1.01	2.8542	-2.73334	-2.64815	1.84141
1923	AHDC1	6	-3.32	-1.24	0.108	1924	0.97	-7.28	-2.86	0.0021	97	0.373	-5.21212	-0.517001	0.664309	-5.69068
1924	MXRA5	6	-3.31	-1.23	0.108	1925	0.972	-4.3	-1.64	0.0501	949	0.91	1.8727	-2.35914	3.07984	-2.75895
1925	NFX1	6	-3.31	-1.23	0.109	1926	0.971	0.06	0.14	0.556	9369	1.02	1.0127	-2.52958	-2.53031	0.174978
1926	HSP90B1	1	-1.35	-1.23	0.109	1927	0.971	-2.01	-1.89	0.0291	601	0.835	-1.84705	-1.93343	-1.46357	-2.97309
1927	SH3TC1	6	-3.31	-1.23	0.109	1928	0.971	-4.42	-1.69	0.0452	879	0.887	3.27765	-2.38462	3.28625	-3.16292
1928	BBS1	6	-3.31	-1.23	0.109	1929	0.973	1.72	0.82	0.795	13737	0.997	-1.99232	-3.7695	-6.55248	2.7329
1929	EHMT2	6	-3.31	-1.23	0.109	1930	0.973	1.16	0.59	0.723	12429	1	-1.28733	-2.74692	-0.381329	0.792302
1930	CHMP6	6	-3.31	-1.23	0.109	1931	0.973	-1.66	-0.56	0.287	4725	1.05	-6.06149	-2.39266	-7.62974	-3.20611
1931	RANBP6	6	-3.31	-1.23	0.109	1932	0.973	2.64	1.2	0.884	15393	0.99	4.44662	-1.72714	-1.39531	2.12117
1932	SPC25	3	-2.34	-1.23	0.109	1933	0.972	-0.25	-0.03	0.488	8158	1.03	-1.01267	-2.31901	-3.14352	0.332753
1933	SVOPL	6	-3.31	-1.23	0.109	1934	0.972	-1.72	-0.59	0.279	4580	1.05	1.78633	-2.1359	1.17529	-1.03585
1934	C17orf102	5	-3.02	-1.23	0.109	1935	0.972	3.59	1.73	0.958	16624	0.993	-1.08421	-2.3943	-0.624612	2.84452
1935	ZRSR2	3	-2.34	-1.23	0.109	1936	0.972	-0.51	-0.18	0.43	7169	1.03	0.991066	-1.80203	-0.561039	-0.495714
1936	SSR1	6	-3.3	-1.23	0.109	1937	0.972	0.19	0.2	0.578	9759	1.02	-4.11924	-1.5454	-4.39671	0.954905
1937	TPMT	1	-1.35	-1.23	0.109	1938	0.972	0.43	0.55	0.708	12135	1.01	0.780332	-0.869872	0.628499	0.309576
1938	ACSL6	6	-3.3	-1.23	0.109	1939	0.972	2.01	0.94	0.826	14303	0.995	-2.77776	-4.45925	-5.86518	3.73316
1939	FSTL3	6	-3.3	-1.23	0.109	1940	0.973	2.76	1.25	0.894	15564	0.99	0.580716	-1.73621	-0.266968	2.14297
1940	CST1	1	-1.35	-1.23	0.11	1941	0.974	0.6	0.72	0.765	13183	1	-0.328367	-1.2658	0.792322	0.565659
1941	GRAMD1A	6	-3.3	-1.23	0.11	1942	0.973	-2.23	-0.8	0.213	3518	1.04	-1.38587	-5.83513	-1.0294	-3.06489
1942	RGSL1	6	-3.29	-1.23	0.11	1943	0.975	-1.71	-0.58	0.28	4606	1.05	-0.167034	-3.33435	1.28829	-1.87944
1943	DTWD2	6	-3.29	-1.23	0.11	1944	0.975	-3.59	-1.35	0.0882	1533	0.991	0.334042	-2.27557	0.323564	-2.90436
1944	RTDR1	6	-3.29	-1.23	0.11	1945	0.975	-4.35	-1.66	0.0482	917	0.905	0.101545	-2.40107	1.55744	-3.96554
1945	PLA2G12B	6	-3.29	-1.23	0.11	1946	0.976	-3.97	-1.51	0.0659	1190	0.954	-1.42214	-2.46115	0.742103	-3.04461
1946	QSER1	5	-3	-1.23	0.11	1947	0.975	-3.65	-1.52	0.0645	1165	0.955	1.89433	-2.19708	-1.75443	-3.18641
1947	OR6V1	6	-3.29	-1.23	0.11	1948	0.975	2.32	1.07	0.857	14909	0.991	0.694933	-2.03624	0.0897494	1.73385
1948	GET4	6	-3.29	-1.23	0.11	1949	0.975	-4.67	-1.79	0.0363	733	0.854	0.347603	-3.86313	-2.12536	-3.9901
1949	GULP1	3	-2.33	-1.23	0.11	1950	0.975	-1.18	-0.57	0.286	4699	1.05	-0.227021	-2.35087	0.401126	-0.939739
1950	P4HA2	6	-3.29	-1.22	0.11	1951	0.975	2.68	1.21	0.887	15444	0.99	1.30249	-2.31893	-3.48156	2.04284
1951	MDP1	6	-3.29	-1.22	0.11	1952	0.974	-2.93	-1.08	0.14	2313	1.04	-1.36994	-2.29699	0.160446	-1.76036
1952	SLC35G1	6	-3.29	-1.22	0.11	1953	0.974	-5.91	-2.3	0.0107	284	0.652	3.30895	-1.84349	-0.632515	-6.93959
1953	USP18	1	-1.34	-1.22	0.111	1954	0.975	-0.9	-0.78	0.216	3562	1.05	0.124316	-1.04389	-0.575174	-0.824834
1954	FBXO16	6	-3.29	-1.22	0.111	1955	0.974	1.48	0.72	0.764	13179	1	2.28792	-2.21798	-2.16617	1.0087
1955	DNAJC9	2	-1.9	-1.22	0.111	1956	0.975	-0.69	-0.37	0.354	5859	1.04	-0.363237	-1.54863	-1.3546	-0.459719
1956	SLC36A4	5	-3	-1.22	0.111	1957	0.977	-0.13	0.06	0.523	8804	1.02	-1.32459	-3.73169	-1.37573	-1.27804
1957	BFSP2	6	-3.28	-1.22	0.111	1958	0.976	0.32	0.25	0.597	10104	1.02	-0.672472	-2.48179	2.50626	0.915713
1958	C9orf117	6	-3.28	-1.22	0.111	1959	0.976	-0.18	0.04	0.518	8700	1.03	1.87265	-1.50928	-2.234	-0.214005
1959	IL13RA1	6	-3.28	-1.22	0.111	1960	0.976	2.63	1.19	0.883	15372	0.99	0.829821	-2.84819	-0.15383	1.99273
1960	IZUMO2	6	-3.28	-1.22	0.111	1961	0.975	0.71	0.41	0.658	11217	1.01	0.248605	-2.86725	-0.746855	0.947802
1961	SLC6A11	6	-3.28	-1.22	0.111	1962	0.975	1.73	0.83	0.796	13756	0.997	0.41703	-2.03194	-3.3824	1.5031
1962	KCTD18	6	-3.28	-1.22	0.111	1963	0.975	-2.24	-0.8	0.212	3487	1.05	0.938371	-2.36739	-0.218574	-1.80885
1963	NFASC	6	-3.28	-1.22	0.111	1964	0.974	-0.36	-0.03	0.487	8135	1.03	-0.0633772	-2.35557	-1.51703	-0.472991
1964	C12orf50	3	-2.32	-1.22	0.111	1965	0.974	1.17	0.79	0.786	13575	0.998	1.76124	-1.49933	0.751521	0.907273
1965	AWAT1	6	-3.28	-1.22	0.111	1966	0.974	-2.39	-0.86	0.194	3179	1.05	0.450044	-2.27622	2.21448	-0.940577
1966	DCBLD2	6	-3.28	-1.22	0.111	1967	0.974	0.97	0.51	0.696	11910	1.01	0.502944	-2.43017	-2.67813	1.20714
1967	IRX2	6	-3.28	-1.22	0.111	1968	0.974	0.12	0.17	0.566	9542	1.02	1.41231	-2.6178	1.04494	-0.0889997
1968	IL5	2	-1.89	-1.22	0.111	1969	0.974	-0.31	-0.1	0.459	7666	1.03	1.38055	-1.35958	0.786133	-0.215153
1969	ATP7A	6	-3.28	-1.22	0.111	1970	0.974	-3.91	-1.48	0.0691	1241	0.959	0.390423	-1.94514	1.86239	-2.78376
1970	NEURL	6	-3.28	-1.22	0.111	1971	0.974	-4.25	-1.62	0.0523	988	0.912	-1.60714	-1.81093	-0.00696794	-4.67493
1971	ABCA3	6	-3.28	-1.22	0.111	1972	0.973	-4.47	-1.71	0.0433	845	0.883	1.68288	-4.32444	-1.98328	-6.58774
1972	FKBP6	6	-3.28	-1.22	0.111	1973	0.973	-5.37	-2.08	0.0187	420	0.766	2.46658	-1.98044	0.414387	-4.13489
1973	ZMYND19	6	-3.28	-1.22	0.111	1974	0.973	-4.77	-1.84	0.0332	679	0.844	-0.17863	-2.14277	2.31922	-2.724
1974	ATP10B	6	-3.28	-1.22	0.111	1975	0.972	4.79	2.08	0.981	16970	0.997	-0.0284334	-2.02149	-2.64792	3.88432
1975	RGS9	6	-3.27	-1.22	0.112	1976	0.973	-3.35	-1.25	0.105	1783	1.02	-2.97614	-3.8068	0.173074	-3.25867
1976	UBALD2	2	-1.89	-1.22	0.112	1977	0.973	1.98	1.52	0.935	16249	0.992	0.547884	-1.00987	-0.207801	1.11028
1977	DCAF11	6	-3.27	-1.22	0.112	1978	0.972	0.34	0.26	0.602	10194	1.02	1.2018	-2.19947	-1.64281	1.09442
1978	CASQ1	6	-3.27	-1.22	0.112	1979	0.972	2.57	1.17	0.879	15309	0.99	-0.0196415	-3.27909	-1.8022	1.29671
1979	TMEM52	6	-3.27	-1.22	0.112	1980	0.972	-0.97	-0.28	0.39	6450	1.04	0.557055	-1.65245	-1.32062	-0.503574
1980	PRDM13	6	-3.27	-1.22	0.112	1981	0.971	1.2	0.61	0.729	12520	1	-0.68545	-2.08617	-2.90564	2.41525
1981	OR2G3	5	-2.99	-1.22	0.112	1982	0.971	-1.56	-0.58	0.281	4622	1.05	1.59523	-2.08414	1.22786	-0.735737
1982	2011-09-01	6	-3.27	-1.22	0.112	1983	0.972	2.71	1.22	0.89	15486	0.99	-0.434165	-2.20794	-2.81494	2.62424
1983	2004-09-01	6	-3.27	-1.22	0.112	1984	0.972	0.79	0.44	0.669	11428	1.01	1.5797	-2.09162	0.178696	0.417277
1984	CCDC43	6	-3.26	-1.21	0.112	1985	0.975	4.37	1.91	0.972	16839	0.995	-6.69703	-0.43661	-5.8922	4.46353
1985	SNX22	6	-3.26	-1.21	0.112	1986	0.975	1.14	0.58	0.72	12350	1	-2.193	-2.43154	-4.13716	1.64333
1986	VNN3	6	-3.26	-1.21	0.112	1987	0.974	1.67	0.8	0.788	13607	0.998	1.83125	-2.87924	-1.14436	2.05143
1987	CDKN1C	6	-3.26	-1.21	0.112	1988	0.974	-0.42	-0.05	0.478	7970	1.03	1.63215	-1.61613	0.255395	0.0983653
1988	CLDN14	6	-3.26	-1.21	0.112	1989	0.974	-3.12	-1.16	0.123	2056	1.03	3.67366	-2.26832	2.82462	-2.95761
1989	STK32A	6	-3.26	-1.21	0.113	1990	0.975	-3.22	-1.2	0.115	1926	1.03	-0.105345	-2.26799	-2.02209	-1.19386
1990	DCST1	6	-3.26	-1.21	0.113	1991	0.975	-3.1	-1.15	0.125	2087	1.03	1.12304	-1.59569	-1.15901	-4.34569
1991	MBLAC1	5	-2.97	-1.21	0.113	1992	0.975	1.72	0.89	0.812	14066	0.996	-3.93435	-9.21183	-14.1	4.1826
1992	GAPT	2	-1.88	-1.21	0.113	1993	0.975	-2.85	-1.9	0.0285	593	0.828	-0.0167015	-1.49859	0.495144	-2.20719
1993	AUTS2	6	-3.26	-1.21	0.113	1994	0.975	3.72	1.64	0.949	16491	0.992	-2.40615	-2.55046	-6.56594	4.9328
1994	RAB35	6	-3.26	-1.21	0.113	1995	0.975	0.52	0.33	0.629	10696	1.01	-2.94324	-2.3786	-2.34472	1.27963
1995	YWHAZ	1	-1.33	-1.21	0.113	1996	0.974	-1.27	-1.16	0.124	2066	1.03	0.599334	-0.784272	0.317918	-0.77071
1996	PLGRKT	1	-1.33	-1.21	0.113	1997	0.975	1.7	1.82	0.965	16756	0.993	0.964346	-0.941386	-0.237766	1.32868
1997	MTRF1L	1	-1.33	-1.21	0.113	1998	0.975	-0.31	-0.2	0.422	7034	1.03	0.492765	-0.856258	-0.00633399	-0.214563
[truncated: 15,234 more rows]
