# Supplementary material for: An unexpected role of CLASP1 in radiation response and S-phase regulation of head and neck cancer cells
Source: PLoS One. 2025 Aug 6;20(8):e0329731. doi: 10.1371/journal.pone.0329731 (PMC12327678; doi:10.1371/journal.pone.0329731)
Supplement: S4 File — (XLSX) [file pone.0329731.s004.xlsx]

## Sheet: hitlist
#	GENE	DrugZ	NormZ	hit
1	CLASP1	1	1	2
2	HCN4	1	1	2
3	UBAP2L	1	1	2
4	MPO	1	1	2
6	KHDC3L	1	1	2
7	CPSF2	1	1	2
8	DHX9	1	1	2
9	TMEM150B	1	1	2
13	CTGF	1	1	2
17	NELFA	1	1	2
19	KIAA1644	1	1	2
20	SLC25A19	1	1	2
24	CENPI	1	1	2
25	FOSB	1	1	2
27	IKBKE	1	1	2
29	COL4A1	1	1	2
32	KIF15	1	1	2
33	VAX1	1	1	2
35	LRCH4	1	1	2
41	TTC34	1	1	2
45	MUC5B	1	1	2
46	LAMTOR5	1	1	2
48	LRRC61	1	1	2
52	E2F3	1	1	2
56	EVA1B	1	1	2
57	MDH2	1	1	2
5	C2orf61	1	0	1
10	C9orf91	1	0	1
11	ATOX1	1	0	1
12	SRPK2	1	0	1
14	GOT2	1	0	1
15	IL36A	1	0	1
16	OR6K2	1	0	1
18	MND1	1	0	1
21	C16orf55	1	0	1
22	SP8	1	0	1
23	MEDAG	1	0	1
26	POU6F1	1	0	1
28	POU3F2	1	0	1
30	PLA2G15	1	0	1
31	NDUFAB1	1	0	1
34	RSPH4A	1	0	1
36	FKRP	1	0	1
37	FAM168A	1	0	1
38	FGL2	1	0	1
39	FXYD7	1	0	1
40	NIPAL2	1	0	1
42	WBSCR17	1	0	1
43	USP29	1	0	1
44	DNAJB14	1	0	1
47	CENPB	1	0	1
49	ZNF662	1	0	1
50	FGF23	1	0	1
51	SLC35D2	1	0	1
53	SEC22C	1	0	1
54	SUN1	1	0	1
55	CLIC3	1	0	1
58	SERPINB13	1	0	1
59	ADCY4	1	0	1
60	DLGAP3	1	0	1
61	LIG4	1	0	1
62	EFHD2	1	0	1
63	RANBP10	1	0	1
64	ZNF772	1	0	1
65	OR52B2	1	0	1
66	SEC14L5	1	0	1
67	MYBPC3	1	0	1
68	SIGMAR1	1	0	1
69	PRMT7	1	0	1
70	STIL	1	0	1
71	BTG1	1	0	1
72	FRZB	1	0	1
73	ATM	1	0	1
74	LPIN3	1	0	1
75	ECI2	1	0	1
76	PANX1	1	0	1
77	AARD	0	1	1
78	AATF	0	1	1
79	ABCA3	0	1	1
80	ABHD8	0	1	1
81	AGFG2	0	1	1
82	BRF2	0	1	1
83	C21orf2	0	1	1
84	CACNA1S	0	1	1
85	CCT7	0	1	1
86	CHCHD5	0	1	1
87	CLCC1	0	1	1
88	CPSF3	0	1	1
89	CXXC5	0	1	1
90	DCTN2	0	1	1
91	EFCAB10	0	1	1
92	ELL3	0	1	1
93	EPPK1	0	1	1
94	EVC	0	1	1
95	FAM126A	0	1	1
96	FAM13C	0	1	1
97	FBXO46	0	1	1
98	GAD2	0	1	1
99	GPR161	0	1	1
100	GPSM2	0	1	1
101	HCRTR2	0	1	1
102	IMP4	0	1	1
103	KIF23	0	1	1
104	KLHDC8A	0	1	1
105	KPNB1	0	1	1
106	LAS1L	0	1	1
107	LENG1	0	1	1
108	LHX4	0	1	1
109	LRPPRC	0	1	1
110	MED9	0	1	1
111	MOGAT3	0	1	1
112	MTR	0	1	1
113	NARFL	0	1	1
114	NAV3	0	1	1
115	NR6A1	0	1	1
116	PLOD3	0	1	1
117	POLR2L	0	1	1
118	PPIL4	0	1	1
119	PRKAR2B	0	1	1
120	PRKDC	0	1	1
121	PSMD3	0	1	1
122	RNF149	0	1	1
123	RNF8	0	1	1
124	RPL11	0	1	1
125	RRP9	0	1	1
126	SCAND1	0	1	1
127	SDK1	0	1	1
128	SH2D3C	0	1	1
129	SLC39A13	0	1	1
130	SMARCB1	0	1	1
131	SMURF2	0	1	1
132	SV2A	0	1	1
133	SYS1	0	1	1
134	TH	0	1	1
135	TRIP6	0	1	1
136	TUT1	0	1	1
137	UNC119	0	1	1
138	WBSCR22	0	1	1
139	XPO1	0	1	1
140	XRN2	0	1	1
141	ZNF281	0	1	1
Column	Description
GENE	Genename
DrugZ	1 = gene is hit in analysis with DrugZ; 0 = gene is not a hit with
	DrugZ analysis. NB replicates are separately analysed
NormZ	1 = gene is hit in analysis with NormZ analysis (as described materials en methods);
	0 = gene is not a hit with NormZ analysis. NB replicates are separately analysed
hit	2 = gene is hit in both analyses, 1 = gene is hit in either DrugZ or NormZ analysis
